# Supplementary material for: ﻿Four new freshwater crab species of the genus Megapleonum Huang, Shih & Ahyong, 2018 (Crustacea, Decapoda, Potamidae) from Guangdong, China
Source: Zookeys. 2025 Jul 2;1244:1–27. doi: 10.3897/zookeys.1244.148112 (PMC12242232; doi:10.3897/zookeys.1244.148112)
Supplement: XML Treatment for Megapleonum falx [file zookeys.1244.148112-treatment2.xml]

<!DOCTYPE tp:taxon-treatment
  PUBLIC "-//TaxonX//DTD Taxonomic Treatment Publishing DTD v0 20100105//EN" "tax-treatment-NSO.dtd">
<tp:taxon-treatment xmlns:tp="http://www.plazi.org/taxpub"><tp:treatment-meta><kwd-group><label>Taxon classification</label><kwd>
              <named-content content-type="kingdom">Animalia</named-content>
            </kwd><kwd>
              <named-content content-type="order">Decapoda</named-content>
            </kwd><kwd>
              <named-content content-type="family">Potamidae</named-content>
            </kwd></kwd-group><mixed-citation publication-type="journal"><person-group><name><surname>Huang</surname><given-names>Chao</given-names></name><name><surname>Shih</surname><given-names>Hsi-Te</given-names></name><name><surname>Ahyong</surname><given-names>Shane T.</given-names></name></person-group><article-title>﻿Four new freshwater crab species of the genus <italic><tp:taxon-name><tp:taxon-name-part taxon-name-part-type="genus" reg="Megapleonum">Megapleonum</tp:taxon-name-part></tp:taxon-name></italic> Huang, Shih &amp; Ahyong, 2018 (<tp:taxon-name><tp:taxon-name-part taxon-name-part-type="subphylum">Crustacea</tp:taxon-name-part></tp:taxon-name>, <tp:taxon-name><tp:taxon-name-part taxon-name-part-type="order">Decapoda</tp:taxon-name-part></tp:taxon-name>, <tp:taxon-name><tp:taxon-name-part taxon-name-part-type="family">Potamidae</tp:taxon-name-part></tp:taxon-name>) from Guangdong, China</article-title><source>Zookeys</source><day>02</day><month>07</month><year>2025</year><volume>1244</volume><fpage>1</fpage><lpage>27</lpage><pub-id pub-id-type="doi">10.3897/zookeys.1244.148112</pub-id></mixed-citation></tp:treatment-meta><tp:nomenclature><label>﻿</label><tp:taxon-name>
            <object-id xmlns:xlink="http://www.w3.org/1999/xlink" content-type="arpha" xlink:type="simple">FEBCE5AD-8B23-5E49-A600-56E5B8027C78</object-id>
            <tp:taxon-name-part taxon-name-part-type="genus" reg="Megapleonum">Megapleonum</tp:taxon-name-part>
            <tp:taxon-name-part taxon-name-part-type="species" reg="falx">falx</tp:taxon-name-part>
            <object-id xmlns:xlink="http://www.w3.org/1999/xlink" content-type="zoobank" xlink:type="simple">https://zoobank.org/8F1A2D8E-5CC3-4DA2-AF9D-50DC0C1885D7</object-id>
          </tp:taxon-name><tp:taxon-status xmlns:xlink="http://www.w3.org/1999/xlink" xlink:type="simple">sp. nov.</tp:taxon-status><xref ref-type="fig" rid="F1">Figs 1</xref><xref ref-type="fig" rid="F2">, 2</xref></tp:nomenclature><tp:treatment-sec sec-type="type material" id="SECID0EKFAE"><title>Type material.</title><p><bold><italic>Holotype</italic></bold>: • <abbrev xmlns:xlink="http://www.w3.org/1999/xlink" content-type="institution" xlink:title="Sun Yat-sen Museum of Biology, Sun Yat-sen University, Guangzhou, China" id="ABBRID0EVFAE" xlink:type="simple">SYSBM</abbrev> 002142, male (19.6 × 15.8 mm), Baima Village, Huidong County, Huizhou City, Guangdong Province, China, <named-content xmlns:xlink="http://www.w3.org/1999/xlink" content-type="dwc:verbatimCoordinates" xlink:type="simple"><named-content content-type="geo-json" specific-use="{&#34;type&#34;:&#34;Point&#34;,&#34;coordinates&#34;:[115.070000,23.030000]}" id="NCID0E4FAE" xlink:type="simple">23.03°N, 115.07°E</named-content></named-content>, hill stream under rock, coll. Song-Bo Wang, August 2019.</p></tp:treatment-sec><tp:treatment-sec sec-type="diagnosis" id="SECID0ECGAE"><title>Diagnosis.</title><p>Carapace broader than long, dorsal surface slightly convex, lateral margins covered in dense setae; postorbital, epigastric cristae confluent (Fig. <xref ref-type="fig" rid="F1">1A</xref>). Maxilliped 3 sparsely covered in long setae; merus width ~1.4× length; ischium width ~0.7× length; exopod reaching beyond anterior edge of ischium, flagellum as long as merus width (Fig. <xref ref-type="fig" rid="F2">2A</xref>). Ambulatory legs with dense setae; pereiopod 5 dactylus ~as long as propodus (Fig. <xref ref-type="fig" rid="F1">1A</xref>). Male anterior thoracic sternum very broad, width ~1.8× length (Fig. <xref ref-type="fig" rid="F1">1C</xref>). Male pleon large, broadly triangular, pleonite 6 width ~2.6× length, telson width ~1.8× length (Fig. <xref ref-type="fig" rid="F1">1D</xref>). G1 large, strongly sinuous, tip exceeding suture between thoracic sternites 4/5 in situ (Fig. <xref ref-type="fig" rid="F1">1E</xref>); subterminal segment length ~3.2× length of terminal segment (Fig. <xref ref-type="fig" rid="F2">2C</xref>). Subterminal segment outer margin strongly concave; terminal segment strongly curved inwards, strongly tapering, sickle shaped, tip pointed downwards in dissected view (Fig. <xref ref-type="fig" rid="F2">2C, F, G</xref>). G2 subterminal segment tapering, bent outwards distally, flagelliform terminal segment ~1.8× length of subterminal segment, apex blunt (Fig. <xref ref-type="fig" rid="F2">2B</xref>).</p><fig id="F1" position="float" orientation="portrait"><object-id xmlns:xlink="http://www.w3.org/1999/xlink" content-type="doi" xlink:type="simple">10.3897/zookeys.1244.148112.figure1</object-id><object-id xmlns:xlink="http://www.w3.org/1999/xlink" content-type="arpha" xlink:type="simple">042CE975-295E-5FF3-884F-FD4A41212858</object-id><label>Figure 1.</label><caption><p><italic><tp:taxon-name><tp:taxon-name-part taxon-name-part-type="genus" reg="Megapleonum">Megapleonum</tp:taxon-name-part><tp:taxon-name-part taxon-name-part-type="species" reg="falx">falx</tp:taxon-name-part></tp:taxon-name></italic> sp. nov., male holotype (19.6 × 15.8 mm), <abbrev xmlns:xlink="http://www.w3.org/1999/xlink" content-type="institution" xlink:title="Sun Yat-sen Museum of Biology, Sun Yat-sen University, Guangzhou, China" id="ABBRID0E6HAE" xlink:type="simple">SYSBM</abbrev> 002142. Dorsal habitus (<bold>A</bold>); cephalothorax, anterior view (<bold>B</bold>); anterior thoracic sternum (<bold>C</bold>); anterior thoracic sternum and pleon, ventral view (<bold>D</bold>); sterno-pleonal cavity with G1 in situ, ventral view (<bold>E</bold>).</p></caption><graphic xmlns:xlink="http://www.w3.org/1999/xlink" xlink:href="zookeys-1244-001_article-148112__-g001.jpg" position="float" orientation="portrait" xlink:type="simple" id="oo_1366338.jpg"><uri content-type="original_file" xlink:type="simple">https://binary.pensoft.net/fig/1366338</uri></graphic></fig><fig id="F2" position="float" orientation="portrait"><object-id xmlns:xlink="http://www.w3.org/1999/xlink" content-type="doi" xlink:type="simple">10.3897/zookeys.1244.148112.figure2</object-id><object-id xmlns:xlink="http://www.w3.org/1999/xlink" content-type="arpha" xlink:type="simple">7487EAB4-317A-56F1-9668-58252134843F</object-id><label>Figure 2.</label><caption><p><italic><tp:taxon-name><tp:taxon-name-part taxon-name-part-type="genus" reg="Megapleonum">Megapleonum</tp:taxon-name-part><tp:taxon-name-part taxon-name-part-type="species" reg="falx">falx</tp:taxon-name-part></tp:taxon-name></italic> sp. nov., male holotype (19.6 × 15.8 mm), <abbrev xmlns:xlink="http://www.w3.org/1999/xlink" content-type="institution" xlink:title="Sun Yat-sen Museum of Biology, Sun Yat-sen University, Guangzhou, China" id="ABBRID0EGJAE" xlink:type="simple">SYSBM</abbrev> 002142. Left maxilliped 3 (<bold>A</bold>); left G2, pleonal view (<bold>B</bold>); left G1, ventral view (<bold>C</bold>); major cheliped, partially damaged (<bold>D</bold>); minor cheliped (<bold>E</bold>); left G1 terminal segment, ventral view (<bold>F</bold>); left G1 terminal segment, dorsal view (<bold>G</bold>). Scale bars: 1.0 mm (<bold>A</bold>–<bold>C</bold>, <bold>F</bold>, <bold>G)</bold>, 5.0 mm <bold>(D</bold>, <bold>E)</bold>.</p></caption><graphic xmlns:xlink="http://www.w3.org/1999/xlink" xlink:href="zookeys-1244-001_article-148112__-g002.jpg" position="float" orientation="portrait" xlink:type="simple" id="oo_1366339.jpg"><uri content-type="original_file" xlink:type="simple">https://binary.pensoft.net/fig/1366339</uri></graphic></fig></tp:treatment-sec><tp:treatment-sec sec-type="description" id="SECID0EKKAE"><title>Description of male holotype.</title><p>Carapace broader than long, ~1.2× as wide as long; regions not pronounced, dorsal surface slightly convex, finely pitted; dense setae along lateral margins (Fig. <xref ref-type="fig" rid="F1">1A</xref>). Frontal margin almost straight, deflexed (Fig. <xref ref-type="fig" rid="F1">1A, B</xref>). Epigastric cristae and postorbital cristae relatively smooth, confluent; bifurcated groove between epigastric cristae (Figs <xref ref-type="fig" rid="F1">1A</xref>, <xref ref-type="fig" rid="F2">2A</xref>). Branchial regions not swollen (Fig. <xref ref-type="fig" rid="F1">1A, B</xref>). Cervical groove shallow but visible (Fig. <xref ref-type="fig" rid="F1">1A</xref>). Mesogastric region flat (Fig. <xref ref-type="fig" rid="F1">1A</xref>). External orbital angle broadly triangular, outer margin slightly convex, confluent with anterolateral margin (Fig. <xref ref-type="fig" rid="F1">1A, B</xref>). Epibranchial tooth granular, indistinct (Fig. <xref ref-type="fig" rid="F1">1A, B</xref>). Anterolateral margin lined with indistinct single or partially fused granules; posterolateral margin posteriorly convergent (Fig. <xref ref-type="fig" rid="F1">1A</xref>); posterolateral surface slightly rugose (Fig. <xref ref-type="fig" rid="F1">1A</xref>). Orbits regular; supraorbital margins weakly cristate, infraorbital margins lined with fused granules (Fig. <xref ref-type="fig" rid="F1">1B</xref>). Eyes normal (Fig. <xref ref-type="fig" rid="F1">1A, B</xref>). Sub-orbital, pterygostomial and sub-hepatic regions generally smooth, pitted (Fig. <xref ref-type="fig" rid="F1">1B</xref>). Antennules large, folded within broad fossae; antennae very short (Fig. <xref ref-type="fig" rid="F1">1B</xref>). Median lobe of epistome buccal margin broadly triangular, lateral margins slightly sinuous (Fig. <xref ref-type="fig" rid="F1">1B</xref>).</p><p>Maxilliped 3 sparsely covered in long setae, merus subtrapezoidal, with slight median depression, width ~1.4× length; ischium subtrapezoidal with shallow median sulcus, distomesial margin rounded, width ~0.7× length. Exopod reaching proximal one-third of merus; flagellum as long as merus width (Fig. <xref ref-type="fig" rid="F2">2A</xref>).</p><p>Chelipeds (pereiopod 1) subequal (Fig. <xref ref-type="fig" rid="F2">2D, E</xref>). Merus trigonal in cross-section, surfaces generally smooth; outer dorsal and ventral margins slightly crenulated, inner margin lined with large granules (Fig. <xref ref-type="fig" rid="F1">1A, B</xref>). Carpus dorsal surface slightly rugose, with large spike at inner-distal angle, spinule at base (Fig. <xref ref-type="fig" rid="F1">1A</xref>). Major cheliped palm length ~1.5× height; dactylus 0.7× palm length (Fig. <xref ref-type="fig" rid="F2">2D, E</xref>). Palm surface pitted, occlusal margin of fingers with 7–9 irregular blunt teeth, with small gape when closed (Fig. <xref ref-type="fig" rid="F2">2D, E</xref>).</p><p>Ambulatory legs (pereiopods 2–5) slender, covered with setae (Fig. <xref ref-type="fig" rid="F1">1A</xref>). Pereiopod 3 merus 0.6× <abbrev xmlns:xlink="http://www.w3.org/1999/xlink" xlink:title="Carapace length" id="ABBRID0ESNAE" xlink:type="simple">CL</abbrev> (Fig. <xref ref-type="fig" rid="F1">1A</xref>). Pereiopod 5 propodus length 1.7× height, approximately as long as dactylus (Fig. <xref ref-type="fig" rid="F1">1A</xref>).</p><p>Male thoracic sternum generally smooth, pitted, setae at margins and sparsely on sternites; sternites 1–4 width ~1.8× length; sternites 1, 2 fused to form broad triangle; fused sternites 1, 2 demarcated from sternite 3 by sinuous transverse sulcus, sulcus lined with setae; sternites 3, 4 fused without obvious demarcation other than a line of setae (Fig. <xref ref-type="fig" rid="F1">1C</xref>). Male sterno-pleonal cavity reaching anteriorly slightly beyond mid-length of cheliped coxa (Fig. <xref ref-type="fig" rid="F1">1C</xref>). Male pleonal locking tubercle positioned at mid-length of sternite 5 (Fig. <xref ref-type="fig" rid="F1">1E</xref>).</p><p>Male pleon large, broadly triangular; somites 3–6 progressively narrower, not entirely confluent with each other; somite 6 width approximately 2.6× length; telson width 1.8× length; lateral margins almost straight, apex rounded (Fig. <xref ref-type="fig" rid="F1">1D</xref>).</p><p>G1 large, strongly sinuous, tip exceeding suture between thoracic sternites 4/5 in situ (Fig. <xref ref-type="fig" rid="F1">1E</xref>); subterminal segment length ~3.2× length of terminal segment (Fig. <xref ref-type="fig" rid="F2">2C</xref>). Subterminal segment outer margin strongly concave; terminal segment strongly curved inwards, strongly tapering, sickle shaped, tip pointed downwards in dissected view (Fig. <xref ref-type="fig" rid="F2">2C, F, G</xref>). G2 subterminal segment tapering, bent outwards distally, flagelliform terminal segment ~1.8× length of subterminal segment, apex blunt (Fig. <xref ref-type="fig" rid="F2">2B</xref>).</p></tp:treatment-sec><tp:treatment-sec sec-type="Colour in life" id="SECID0EEPAE"><title>Colour in life.</title><p>Generally camouflage-brown all over.</p></tp:treatment-sec><tp:treatment-sec sec-type="habitat" id="SECID0EJPAE"><title>Habitat.</title><p>Unknown. The only specimen collected was found in the lower reaches of the hill stream, but further collection efforts in the same area and further upstream yielded no crabs at all. We consider it likely that the primary habitat of this species is higher up the mountain, which reaches above 1000 m above sea level, and that this lone specimen that was collected was washed downstream in a flooding event.</p></tp:treatment-sec><tp:treatment-sec sec-type="distribution" id="SECID0EOPAE"><title>Distribution.</title><p>Baima Village, Huidong County, Huizhou City, Guangdong Province, China.</p></tp:treatment-sec><tp:treatment-sec sec-type="etymology" id="SECID0ETPAE"><title>Etymology.</title><p>The species name is the Latin word <italic>falx</italic> which means sickle-shaped. It alludes to the sickle-shaped G1 terminal segment of this species.</p></tp:treatment-sec><tp:treatment-sec sec-type="remarks" id="SECID0EDQAE"><title>Remarks.</title><p>The wide male anterior thoracic sternum, large and broadly triangular male abdomen and large and sinuous G1 of <italic><tp:taxon-name><tp:taxon-name-part taxon-name-part-type="genus" reg="Megapleonum">Megapleonum</tp:taxon-name-part><tp:taxon-name-part taxon-name-part-type="species" reg="falx">falx</tp:taxon-name-part></tp:taxon-name></italic> sp. nov. fit the diagnosis of the genus. In possessing thick setae on the carapace margins and ambulatory legs, <italic><tp:taxon-name><tp:taxon-name-part taxon-name-part-type="genus" reg="Megapleonum">M.</tp:taxon-name-part><tp:taxon-name-part taxon-name-part-type="species" reg="falx">falx</tp:taxon-name-part></tp:taxon-name></italic> sp. nov. is most similar to <italic><tp:taxon-name><tp:taxon-name-part taxon-name-part-type="genus" reg="Megapleonum">M.</tp:taxon-name-part><tp:taxon-name-part taxon-name-part-type="species" reg="ferrumequinum">ferrumequinum</tp:taxon-name-part></tp:taxon-name></italic> sp. nov. The sickle-shaped G1 terminal segment of <italic><tp:taxon-name><tp:taxon-name-part taxon-name-part-type="genus" reg="Megapleonum">M.</tp:taxon-name-part><tp:taxon-name-part taxon-name-part-type="species" reg="falx">falx</tp:taxon-name-part></tp:taxon-name></italic> sp. nov., however, is unlike any other congener and immediately distinguishes it (Fig. <xref ref-type="fig" rid="F2">2C, F, G</xref>). Apart from the G1, <italic><tp:taxon-name><tp:taxon-name-part taxon-name-part-type="genus" reg="Megapleonum">M.</tp:taxon-name-part><tp:taxon-name-part taxon-name-part-type="species" reg="falx">falx</tp:taxon-name-part></tp:taxon-name></italic> sp. nov. also has a flatter carapace dorsal surface when compared to <italic><tp:taxon-name><tp:taxon-name-part taxon-name-part-type="genus" reg="Megapleonum">M.</tp:taxon-name-part><tp:taxon-name-part taxon-name-part-type="species" reg="ferrumequinum">ferrumequinum</tp:taxon-name-part></tp:taxon-name></italic> sp. nov. (Figs <xref ref-type="fig" rid="F1">1B</xref>, <xref ref-type="fig" rid="F3">3B</xref>). The flagellum of the maxilliped 3 exopod is present in <italic><tp:taxon-name><tp:taxon-name-part taxon-name-part-type="genus" reg="Megapleonum">M.</tp:taxon-name-part><tp:taxon-name-part taxon-name-part-type="species" reg="falx">falx</tp:taxon-name-part></tp:taxon-name></italic> sp. nov. whereas it is absent in <italic><tp:taxon-name><tp:taxon-name-part taxon-name-part-type="genus" reg="Megapleonum">M.</tp:taxon-name-part><tp:taxon-name-part taxon-name-part-type="species" reg="ferrumequinum">ferrumequinum</tp:taxon-name-part></tp:taxon-name></italic> sp. nov. (Fig. <xref ref-type="fig" rid="F2">2A</xref> vs Fig. <xref ref-type="fig" rid="F4">4A</xref>). The male abdomen is also obviously wider in <italic><tp:taxon-name><tp:taxon-name-part taxon-name-part-type="genus" reg="Megapleonum">M.</tp:taxon-name-part><tp:taxon-name-part taxon-name-part-type="species" reg="falx">falx</tp:taxon-name-part></tp:taxon-name></italic> sp. nov., with the somite 6 width approximately 2.6× length (Fig. <xref ref-type="fig" rid="F1">1D</xref>) (vs narrower in <italic><tp:taxon-name><tp:taxon-name-part taxon-name-part-type="genus" reg="Megapleonum">M.</tp:taxon-name-part><tp:taxon-name-part taxon-name-part-type="species" reg="ferrumequinum">ferrumequinum</tp:taxon-name-part></tp:taxon-name></italic> sp. nov., sixth somite width approximately 2.5× length, Fig. <xref ref-type="fig" rid="F3">3D</xref>). The relative length of the pereiopod dactylus to the propodus is also different, being approximately the same length in <italic><tp:taxon-name><tp:taxon-name-part taxon-name-part-type="genus" reg="Megapleonum">M.</tp:taxon-name-part><tp:taxon-name-part taxon-name-part-type="species" reg="falx">falx</tp:taxon-name-part></tp:taxon-name></italic> sp. nov. and in <italic><tp:taxon-name><tp:taxon-name-part taxon-name-part-type="genus" reg="Megapleonum">M.</tp:taxon-name-part><tp:taxon-name-part taxon-name-part-type="species" reg="ferrumequinum">ferrumequinum</tp:taxon-name-part></tp:taxon-name></italic> sp. nov., having a shorter dactylus (Figs <xref ref-type="fig" rid="F1">1A</xref>, <xref ref-type="fig" rid="F3">3A</xref>). More detailed comparisons can be found in Table <xref ref-type="table" rid="T1">1</xref>.</p><fig id="F3" position="float" orientation="portrait"><object-id xmlns:xlink="http://www.w3.org/1999/xlink" content-type="doi" xlink:type="simple">10.3897/zookeys.1244.148112.figure3</object-id><object-id xmlns:xlink="http://www.w3.org/1999/xlink" content-type="arpha" xlink:type="simple">D32D36F2-2B51-5BEC-A838-B7D42BA6E98B</object-id><label>Figure 3.</label><caption><p><italic><tp:taxon-name><tp:taxon-name-part taxon-name-part-type="genus" reg="Megapleonum">Megapleonum</tp:taxon-name-part><tp:taxon-name-part taxon-name-part-type="species" reg="ferrumequinum">ferrumequinum</tp:taxon-name-part></tp:taxon-name></italic> sp. nov., male holotype (16.6 × 13.1 mm), <abbrev xmlns:xlink="http://www.w3.org/1999/xlink" content-type="institution" xlink:title="Sun Yat-sen Museum of Biology, Sun Yat-sen University, Guangzhou, China" id="ABBRID0EIWAE" xlink:type="simple">SYSBM</abbrev> 002143. Dorsal habitus (<bold>A</bold>); cephalothorax, anterior view (<bold>B</bold>); anterior thoracic sternum (<bold>C</bold>); anterior thoracic sternum and pleon, ventral view (<bold>D</bold>); sterno-pleonal cavity with G1 in situ, ventral view (<bold>E</bold>).</p></caption><graphic xmlns:xlink="http://www.w3.org/1999/xlink" xlink:href="zookeys-1244-001_article-148112__-g003.jpg" position="float" orientation="portrait" xlink:type="simple" id="oo_1366340.jpg"><uri content-type="original_file" xlink:type="simple">https://binary.pensoft.net/fig/1366340</uri></graphic></fig><fig id="F4" position="float" orientation="portrait"><object-id xmlns:xlink="http://www.w3.org/1999/xlink" content-type="doi" xlink:type="simple">10.3897/zookeys.1244.148112.figure4</object-id><object-id xmlns:xlink="http://www.w3.org/1999/xlink" content-type="arpha" xlink:type="simple">B567F8F1-75BB-5099-B9CD-10191EBDFD5F</object-id><label>Figure 4.</label><caption><p><italic><tp:taxon-name><tp:taxon-name-part taxon-name-part-type="genus" reg="Megapleonum">Megapleonum</tp:taxon-name-part><tp:taxon-name-part taxon-name-part-type="species" reg="ferrumequinum">ferrumequinum</tp:taxon-name-part></tp:taxon-name></italic> sp. nov., male holotype (16.6 × 13.1 mm), <abbrev xmlns:xlink="http://www.w3.org/1999/xlink" content-type="institution" xlink:title="Sun Yat-sen Museum of Biology, Sun Yat-sen University, Guangzhou, China" id="ABBRID0EPXAE" xlink:type="simple">SYSBM</abbrev> 002143. Left maxilliped 3 (<bold>A</bold>); left G2, pleonal view (<bold>B</bold>); left G1, ventral view (<bold>C</bold>); major cheliped (<bold>D</bold>); minor cheliped (<bold>E</bold>); left G1 terminal segment, ventral view (<bold>F</bold>); left G1 horse-shoe structure viewed from the top (<bold>G</bold>); left G1 terminal segment, dorsal view (<bold>H</bold>). Scale bars: 1.0 mm <bold>(A</bold>–<bold>C</bold>, <bold>F</bold>–<bold>H)</bold>, 5.0 mm <bold>(D</bold>, <bold>E)</bold>.</p></caption><graphic xmlns:xlink="http://www.w3.org/1999/xlink" xlink:href="zookeys-1244-001_article-148112__-g004.jpg" position="float" orientation="portrait" xlink:type="simple" id="oo_1366341.jpg"><uri content-type="original_file" xlink:type="simple">https://binary.pensoft.net/fig/1366341</uri></graphic></fig><table-wrap id="T1" position="float" orientation="portrait"><label>Table 1.</label><caption><p>Morphological comparisons between the species within the genus <italic><tp:taxon-name><tp:taxon-name-part taxon-name-part-type="genus" reg="Megapleonum">Megapleonum</tp:taxon-name-part></tp:taxon-name></italic>.</p></caption><table id="TID0E2SBG" rules="all"><tbody><tr><th rowspan="1" colspan="1">Character</th><th rowspan="1" colspan="1"><italic><tp:taxon-name><tp:taxon-name-part taxon-name-part-type="genus" reg="Megapleonum">Megapleonum</tp:taxon-name-part><tp:taxon-name-part taxon-name-part-type="species" reg="falx">falx</tp:taxon-name-part></tp:taxon-name></italic> sp. nov.</th><th rowspan="1" colspan="1"><italic><tp:taxon-name><tp:taxon-name-part taxon-name-part-type="genus" reg="Megapleonum">Megapleonum</tp:taxon-name-part><tp:taxon-name-part taxon-name-part-type="species" reg="ferrumequinum">ferrumequinum</tp:taxon-name-part></tp:taxon-name></italic> sp. nov.</th><th rowspan="1" colspan="1"><italic><tp:taxon-name><tp:taxon-name-part taxon-name-part-type="genus" reg="Megapleonum">Megapleonum</tp:taxon-name-part><tp:taxon-name-part taxon-name-part-type="species" reg="wangjiani">wangjiani</tp:taxon-name-part></tp:taxon-name></italic> sp. nov.</th><th rowspan="1" colspan="1"><italic><tp:taxon-name><tp:taxon-name-part taxon-name-part-type="genus" reg="Megapleonum">Megapleonum</tp:taxon-name-part><tp:taxon-name-part taxon-name-part-type="species" reg="yangdongense">yangdongense</tp:taxon-name-part></tp:taxon-name></italic> sp. nov.</th><th rowspan="1" colspan="1">
                    <italic>
                      <tp:taxon-name><tp:taxon-name-part taxon-name-part-type="genus" reg="Megapleonum">Megapleonum</tp:taxon-name-part><tp:taxon-name-part taxon-name-part-type="species" reg="ehuangzhang">ehuangzhang</tp:taxon-name-part></tp:taxon-name>
                    </italic>
                  </th><th rowspan="1" colspan="1">
                    <italic>
                      <tp:taxon-name><tp:taxon-name-part taxon-name-part-type="genus" reg="Megapleonum">Megapleonum</tp:taxon-name-part><tp:taxon-name-part taxon-name-part-type="species" reg="shenzhen">shenzhen</tp:taxon-name-part></tp:taxon-name>
                    </italic>
                  </th></tr><tr><td rowspan="1" colspan="1">Carapace</td><td rowspan="1" colspan="1">Dense long setae at lateral margins, epigastric cristae and postorbital cristae confluent (Fig. <xref ref-type="fig" rid="F1">1A</xref>)</td><td rowspan="1" colspan="1">Dense long setae at lateral margins, epigastric cristae and postorbital cristae almost confluent (Fig. <xref ref-type="fig" rid="F3">3A</xref>)</td><td rowspan="1" colspan="1">Sparse short setae at lateral margins, epigastric cristae and postorbital cristae almost confluent (Fig. <xref ref-type="fig" rid="F5">5</xref>)</td><td rowspan="1" colspan="1">No setae at lateral margins, epigastric cristae and postorbital cristae confluent (Fig. <xref ref-type="fig" rid="F8">8</xref>)</td><td rowspan="1" colspan="1">No setae at lateral margins, epigastric cristae and postorbital cristae confluent (<xref ref-type="bibr" rid="B10">Huang et al. 2018</xref>: fig. 2)</td><td rowspan="1" colspan="1">No setae at lateral margins, epigastric cristae and postorbital cristae confluent (<xref ref-type="bibr" rid="B8">Huang and Mao 2021</xref>: fig. 1)</td></tr><tr><td rowspan="1" colspan="1">Maxilliped 3 exopod</td><td rowspan="1" colspan="1">With long flagellum (Fig. <xref ref-type="fig" rid="F2">2A</xref>)</td><td rowspan="1" colspan="1">With no flagellum (Fig. <xref ref-type="fig" rid="F4">4A</xref>)</td><td rowspan="1" colspan="1">With no flagellum (Fig. <xref ref-type="fig" rid="F7">7A</xref>)</td><td rowspan="1" colspan="1">With short flagellum (Fig. <xref ref-type="fig" rid="F10">10A</xref>)</td><td rowspan="1" colspan="1">With no flagellum (<xref ref-type="bibr" rid="B10">Huang et al. 2018</xref>: fig. 3D)</td><td rowspan="1" colspan="1">With vestigial flagellum (<xref ref-type="bibr" rid="B8">Huang and Mao 2021</xref>: fig. 3A)</td></tr><tr><td rowspan="1" colspan="1">Ambulatory legs</td><td rowspan="1" colspan="1">With dense long setae (Fig. <xref ref-type="fig" rid="F1">1A</xref>)</td><td rowspan="1" colspan="1">With dense long setae, particularly pereiopods 2 and 3 (Fig. <xref ref-type="fig" rid="F3">3A</xref>)</td><td rowspan="1" colspan="1">With dense long setae, particularly pereiopods 2 and 3 (Fig. <xref ref-type="fig" rid="F5">5</xref>)</td><td rowspan="1" colspan="1">With short setae (Fig. <xref ref-type="fig" rid="F8">8</xref>)</td><td rowspan="1" colspan="1">With short setae (<xref ref-type="bibr" rid="B10">Huang et al. 2018</xref>: fig. 2)</td><td rowspan="1" colspan="1">With short setae (<xref ref-type="bibr" rid="B8">Huang and Mao 2021</xref>: fig. 1)</td></tr><tr><td rowspan="1" colspan="1">Male anterior thoracic sternum width length ratio</td><td rowspan="1" colspan="1">1.8</td><td rowspan="1" colspan="1">1.9</td><td rowspan="1" colspan="1">2.0</td><td rowspan="1" colspan="1">1.9</td><td rowspan="1" colspan="1">1.9 (<xref ref-type="bibr" rid="B10">Huang et al. 2018</xref>)</td><td rowspan="1" colspan="1">1.9 (<xref ref-type="bibr" rid="B8">Huang and Mao 2021</xref>)</td></tr><tr><td rowspan="1" colspan="1">Male pleonite 6 width to length ratio</td><td rowspan="1" colspan="1">2.6</td><td rowspan="1" colspan="1">2.5</td><td rowspan="1" colspan="1">2.6</td><td rowspan="1" colspan="1">2.4</td><td rowspan="1" colspan="1">2.6 (<xref ref-type="bibr" rid="B10">Huang et al. 2018</xref>)</td><td rowspan="1" colspan="1">2.6 (<xref ref-type="bibr" rid="B8">Huang and Mao 2021</xref>)</td></tr><tr><td rowspan="1" colspan="1">Male telson width to length ratio</td><td rowspan="1" colspan="1">1.8</td><td rowspan="1" colspan="1">1.7</td><td rowspan="1" colspan="1">1.8</td><td rowspan="1" colspan="1">1.8</td><td rowspan="1" colspan="1">1.7 (<xref ref-type="bibr" rid="B10">Huang et al. 2018</xref>)</td><td rowspan="1" colspan="1">2.0 (<xref ref-type="bibr" rid="B8">Huang and Mao 2021</xref>)</td></tr><tr><td rowspan="1" colspan="1">G1 terminal segment</td><td rowspan="1" colspan="1">Strongly tapering, sickle shaped (Fig. <xref ref-type="fig" rid="F2">2F, G</xref>)</td><td rowspan="1" colspan="1">Long and curved with horseshoe shaped structure (Fig. <xref ref-type="fig" rid="F4">4F–H</xref>)</td><td rowspan="1" colspan="1">Short, rounded, distal-ventral region with long setae, tip presenting as protrusion on outer margin (Fig. <xref ref-type="fig" rid="F11">11A, B</xref>)</td><td rowspan="1" colspan="1">Short, bifurcated, prong shaped (Fig. <xref ref-type="fig" rid="F11">11C, D</xref>)</td><td rowspan="1" colspan="1">Bent outwards and folded inwards with large flap on ventral side (<xref ref-type="bibr" rid="B10">Huang et al. 2018</xref>: fig. 3C)</td><td rowspan="1" colspan="1">Stout, goose-head-shaped (<xref ref-type="bibr" rid="B8">Huang and Mao 2021</xref>: fig. 4G)</td></tr><tr><td rowspan="1" colspan="1">G2 subterminal segment proximal region</td><td rowspan="1" colspan="1">Small (Fig. <xref ref-type="fig" rid="F2">2B</xref>)</td><td rowspan="1" colspan="1">Small (Fig. <xref ref-type="fig" rid="F4">4B</xref>)</td><td rowspan="1" colspan="1">Very small (Fig. <xref ref-type="fig" rid="F7">7B</xref>)</td><td rowspan="1" colspan="1">Large (Fig. <xref ref-type="fig" rid="F10">10B</xref>)</td><td rowspan="1" colspan="1">Large (<xref ref-type="bibr" rid="B10">Huang et al. 2018</xref>: fig. 3A)</td><td rowspan="1" colspan="1">Large (<xref ref-type="bibr" rid="B8">Huang and Mao 2021</xref>: fig. 3B)</td></tr><tr><td rowspan="1" colspan="1">Female pleon</td><td rowspan="1" colspan="1">Ovate</td><td rowspan="1" colspan="1">Ovate</td><td rowspan="1" colspan="1">Ovate (Fig. <xref ref-type="fig" rid="F6">6E</xref>)</td><td rowspan="1" colspan="1">Ovate (Fig. <xref ref-type="fig" rid="F9">9E</xref>)</td><td rowspan="1" colspan="1">Linguiform (<xref ref-type="bibr" rid="B10">Huang et al. 2018</xref>: fig. 4C)</td><td rowspan="1" colspan="1">Linguiform (<xref ref-type="bibr" rid="B8">Huang and Mao 2021</xref>: fig. 2E)</td></tr></tbody></table></table-wrap></tp:treatment-sec><tp:treatment-sec><!--Section generated to contain objects referenced in tp:taxon-treatment.--><fig id="F5" position="float" orientation="portrait"><object-id xmlns:xlink="http://www.w3.org/1999/xlink" content-type="doi" xlink:type="simple">10.3897/zookeys.1244.148112.figure5</object-id><object-id xmlns:xlink="http://www.w3.org/1999/xlink" content-type="arpha" xlink:type="simple">0C2D3A26-331B-5A76-9804-0C11FE932E26</object-id><label>Figure 5.</label><caption><p>Dorsal habitus. <italic><tp:taxon-name><tp:taxon-name-part taxon-name-part-type="genus" reg="Megapleonum">Megapleonum</tp:taxon-name-part><tp:taxon-name-part taxon-name-part-type="species" reg="wangjiani">wangjiani</tp:taxon-name-part></tp:taxon-name></italic> sp. nov., male holotype (11.7 × 9.7 mm), <abbrev xmlns:xlink="http://www.w3.org/1999/xlink" content-type="institution" xlink:title="Sun Yat-sen Museum of Biology, Sun Yat-sen University, Guangzhou, China" id="ABBRID0EM1AG" xlink:type="simple">SYSBM</abbrev> 002144 (<bold>A</bold>); female paratype (16.7 × 12.8 mm), <abbrev xmlns:xlink="http://www.w3.org/1999/xlink" content-type="institution" xlink:title="Sun Yat-sen Museum of Biology, Sun Yat-sen University, Guangzhou, China" id="ABBRID0ET1AG" xlink:type="simple">SYSBM</abbrev> 002148 (<bold>B</bold>).</p></caption><graphic xmlns:xlink="http://www.w3.org/1999/xlink" xlink:href="zookeys-1244-001_article-148112__-g005.jpg" position="float" orientation="portrait" xlink:type="simple" id="oo_1366342.jpg"><uri content-type="original_file" xlink:type="simple">https://binary.pensoft.net/fig/1366342</uri></graphic></fig><fig id="F8" position="float" orientation="portrait"><object-id xmlns:xlink="http://www.w3.org/1999/xlink" content-type="doi" xlink:type="simple">10.3897/zookeys.1244.148112.figure8</object-id><object-id xmlns:xlink="http://www.w3.org/1999/xlink" content-type="arpha" xlink:type="simple">1E61C6F8-24E8-5CCA-9EAE-4D696FE6D7C4</object-id><label>Figure 8.</label><caption><p>Dorsal habitus. <italic><tp:taxon-name><tp:taxon-name-part taxon-name-part-type="genus" reg="Megapleonum">Megapleonum</tp:taxon-name-part><tp:taxon-name-part taxon-name-part-type="species" reg="yangdongense">yangdongense</tp:taxon-name-part></tp:taxon-name></italic> sp. nov., male holotype (17.8 × 14.5 mm), <abbrev xmlns:xlink="http://www.w3.org/1999/xlink" content-type="institution" xlink:title="Sun Yat-sen Museum of Biology, Sun Yat-sen University, Guangzhou, China" id="ABBRID0EPQBG" xlink:type="simple">SYSBM</abbrev> 002152 (<bold>A</bold>); female paratype (16.0 × 12.4 mm), <abbrev xmlns:xlink="http://www.w3.org/1999/xlink" content-type="institution" xlink:title="Sun Yat-sen Museum of Biology, Sun Yat-sen University, Guangzhou, China" id="ABBRID0EWQBG" xlink:type="simple">SYSBM</abbrev> 002154 (<bold>B</bold>).</p></caption><graphic xmlns:xlink="http://www.w3.org/1999/xlink" xlink:href="zookeys-1244-001_article-148112__-g008.jpg" position="float" orientation="portrait" xlink:type="simple" id="oo_1366345.jpg"><uri content-type="original_file" xlink:type="simple">https://binary.pensoft.net/fig/1366345</uri></graphic></fig><fig id="F7" position="float" orientation="portrait"><object-id xmlns:xlink="http://www.w3.org/1999/xlink" content-type="doi" xlink:type="simple">10.3897/zookeys.1244.148112.figure7</object-id><object-id xmlns:xlink="http://www.w3.org/1999/xlink" content-type="arpha" xlink:type="simple">85600192-8AD6-59DE-8876-F189707AB03A</object-id><label>Figure 7.</label><caption><p><italic><tp:taxon-name><tp:taxon-name-part taxon-name-part-type="genus" reg="Megapleonum">Megapleonum</tp:taxon-name-part><tp:taxon-name-part taxon-name-part-type="species" reg="wangjiani">wangjiani</tp:taxon-name-part></tp:taxon-name></italic> sp. nov., male holotype (11.7 × 9.7 mm), <abbrev xmlns:xlink="http://www.w3.org/1999/xlink" content-type="institution" xlink:title="Sun Yat-sen Museum of Biology, Sun Yat-sen University, Guangzhou, China" id="ABBRID0EI4AG" xlink:type="simple">SYSBM</abbrev> 002144 (<bold>A</bold>–<bold>C</bold>, <bold>F</bold>, <bold>G</bold>); male paratype (11.6 × 9.5 mm), <abbrev xmlns:xlink="http://www.w3.org/1999/xlink" content-type="institution" xlink:title="Sun Yat-sen Museum of Biology, Sun Yat-sen University, Guangzhou, China" id="ABBRID0EV4AG" xlink:type="simple">SYSBM</abbrev> 002145 (<bold>D</bold>); male paratype (10.9 × 9.0 mm), <abbrev xmlns:xlink="http://www.w3.org/1999/xlink" content-type="institution" xlink:title="Sun Yat-sen Museum of Biology, Sun Yat-sen University, Guangzhou, China" id="ABBRID0E34AG" xlink:type="simple">SYSBM</abbrev> 002146 (<bold>E</bold>); female paratype (16.7 × 12.8 mm), <abbrev xmlns:xlink="http://www.w3.org/1999/xlink" content-type="institution" xlink:title="Sun Yat-sen Museum of Biology, Sun Yat-sen University, Guangzhou, China" id="ABBRID0ED5AG" xlink:type="simple">SYSBM</abbrev> 00 2148 (<bold>H</bold>, <bold>I</bold>). Left maxilliped 3 (<bold>A</bold>); left G2, pleonal view (<bold>B</bold>); left G1, ventral view (<bold>C</bold>–<bold>E</bold>); major cheliped (<bold>F</bold>, <bold>H</bold>); minor cheliped (<bold>G</bold>, <bold>I</bold>). Scale bars: 1.0 mm <bold>(A</bold>–<bold>E)</bold>, 5.0 mm <bold>(F</bold>–<bold>I)</bold>.</p></caption><graphic xmlns:xlink="http://www.w3.org/1999/xlink" xlink:href="zookeys-1244-001_article-148112__-g007.jpg" position="float" orientation="portrait" xlink:type="simple" id="oo_1366344.jpg"><uri content-type="original_file" xlink:type="simple">https://binary.pensoft.net/fig/1366344</uri></graphic></fig><fig id="F10" position="float" orientation="portrait"><object-id xmlns:xlink="http://www.w3.org/1999/xlink" content-type="doi" xlink:type="simple">10.3897/zookeys.1244.148112.figure10</object-id><object-id xmlns:xlink="http://www.w3.org/1999/xlink" content-type="arpha" xlink:type="simple">D4E2BD3C-7320-5C42-BE83-DCDEF408D74B</object-id><label>Figure 10.</label><caption><p><italic><tp:taxon-name><tp:taxon-name-part taxon-name-part-type="genus" reg="Megapleonum">Megapleonum</tp:taxon-name-part><tp:taxon-name-part taxon-name-part-type="species" reg="yangdongense">yangdongense</tp:taxon-name-part></tp:taxon-name></italic> sp. nov., male holotype (17.8 × 14.5 mm), <abbrev xmlns:xlink="http://www.w3.org/1999/xlink" content-type="institution" xlink:title="Sun Yat-sen Museum of Biology, Sun Yat-sen University, Guangzhou, China" id="ABBRID0ELTBG" xlink:type="simple">SYSBM</abbrev> 002152 (<bold>A</bold>–<bold>C</bold>, <bold>F</bold>, <bold>G</bold>); male paratype (11.6 × 9.5 mm), <abbrev xmlns:xlink="http://www.w3.org/1999/xlink" content-type="institution" xlink:title="Sun Yat-sen Museum of Biology, Sun Yat-sen University, Guangzhou, China" id="ABBRID0EYTBG" xlink:type="simple">SYSBM</abbrev> 002153 (<bold>D</bold>); male paratype (16.0× 12.7 mm), <named-content xmlns:xlink="http://www.w3.org/1999/xlink" content-type="dwc:institutional_code" xlink:title="Museum of Aquatic Organism, Institute of Hydrobiology, Chinese Academy of Sciences, Wuhan, China" xlink:href="http://grbio.org/institution/institute-hydrobiology-chinese-academy-sciences-0" xlink:type="simple">IHB</named-content> (<bold>E</bold>); female paratype (16.0 × 12.4 mm), <abbrev xmlns:xlink="http://www.w3.org/1999/xlink" content-type="institution" xlink:title="Sun Yat-sen Museum of Biology, Sun Yat-sen University, Guangzhou, China" id="ABBRID0EGUBG" xlink:type="simple">SYSBM</abbrev> 002154 (<bold>H</bold>, <bold>I</bold>). Left maxilliped 3 (<bold>A</bold>); left G2, pleonal view (<bold>B</bold>); left G1, ventral view (<bold>C</bold>–<bold>E</bold>); major cheliped (<bold>F</bold>, <bold>H</bold>); minor cheliped (<bold>G</bold>, <bold>I</bold>). Scale bars: 1.0 mm <bold>(A</bold>–<bold>E)</bold>, 5.0 mm <bold>(F</bold>–<bold>I)</bold>.</p></caption><graphic xmlns:xlink="http://www.w3.org/1999/xlink" xlink:href="zookeys-1244-001_article-148112__-g010.jpg" position="float" orientation="portrait" xlink:type="simple" id="oo_1366347.jpg"><uri content-type="original_file" xlink:type="simple">https://binary.pensoft.net/fig/1366347</uri></graphic></fig><fig id="F11" position="float" orientation="portrait"><object-id xmlns:xlink="http://www.w3.org/1999/xlink" content-type="doi" xlink:type="simple">10.3897/zookeys.1244.148112.figure11</object-id><object-id xmlns:xlink="http://www.w3.org/1999/xlink" content-type="arpha" xlink:type="simple">E898A815-D593-526C-855D-757A916C9F0D</object-id><label>Figure 11.</label><caption><p>Left G1 terminal segments. <italic><tp:taxon-name><tp:taxon-name-part taxon-name-part-type="genus" reg="Megapleonum">Megapleonum</tp:taxon-name-part><tp:taxon-name-part taxon-name-part-type="species" reg="wangjiani">wangjiani</tp:taxon-name-part></tp:taxon-name></italic> sp. nov., male holotype (11.7 × 9.7 mm), <abbrev xmlns:xlink="http://www.w3.org/1999/xlink" content-type="institution" xlink:title="Sun Yat-sen Museum of Biology, Sun Yat-sen University, Guangzhou, China" id="ABBRID0E6VBG" xlink:type="simple">SYSBM</abbrev> 002144 (<bold>A</bold>, <bold>B</bold>); <italic><tp:taxon-name><tp:taxon-name-part taxon-name-part-type="genus" reg="Megapleonum">Megapleonum</tp:taxon-name-part><tp:taxon-name-part taxon-name-part-type="species" reg="yangdongense">yangdongense</tp:taxon-name-part></tp:taxon-name></italic> sp. nov., male holotype (17.8 × 14.5 mm), <abbrev xmlns:xlink="http://www.w3.org/1999/xlink" content-type="institution" xlink:title="Sun Yat-sen Museum of Biology, Sun Yat-sen University, Guangzhou, China" id="ABBRID0ETWBG" xlink:type="simple">SYSBM</abbrev> 002152(<bold>C</bold>, <bold>D</bold>). Ventral view (<bold>A</bold>, <bold>C</bold>); dorsal view (<bold>B</bold>, <bold>D</bold>). Scale bar: 1.0 mm.</p></caption><graphic xmlns:xlink="http://www.w3.org/1999/xlink" xlink:href="zookeys-1244-001_article-148112__-g011.jpg" position="float" orientation="portrait" xlink:type="simple" id="oo_1366348.jpg"><uri content-type="original_file" xlink:type="simple">https://binary.pensoft.net/fig/1366348</uri></graphic></fig><fig id="F6" position="float" orientation="portrait"><object-id xmlns:xlink="http://www.w3.org/1999/xlink" content-type="doi" xlink:type="simple">10.3897/zookeys.1244.148112.figure6</object-id><object-id xmlns:xlink="http://www.w3.org/1999/xlink" content-type="arpha" xlink:type="simple">87E8755B-0889-52C2-83B3-6AD5054E1549</object-id><label>Figure 6.</label><caption><p><italic><tp:taxon-name><tp:taxon-name-part taxon-name-part-type="genus" reg="Megapleonum">Megapleonum</tp:taxon-name-part><tp:taxon-name-part taxon-name-part-type="species" reg="wangjiani">wangjiani</tp:taxon-name-part></tp:taxon-name></italic> sp. nov., male holotype (11.7 × 9.7 mm), <abbrev xmlns:xlink="http://www.w3.org/1999/xlink" content-type="institution" xlink:title="Sun Yat-sen Museum of Biology, Sun Yat-sen University, Guangzhou, China" id="ABBRID0ES2AG" xlink:type="simple">SYSBM</abbrev> 002144 (<bold>A</bold>–<bold>D</bold>); female paratype (16.7 × 12.8 mm), <abbrev xmlns:xlink="http://www.w3.org/1999/xlink" content-type="institution" xlink:title="Sun Yat-sen Museum of Biology, Sun Yat-sen University, Guangzhou, China" id="ABBRID0E22AG" xlink:type="simple">SYSBM</abbrev> 002148 (<bold>E</bold>, <bold>F</bold>). Cephalothorax, anterior view (<bold>A</bold>); anterior thoracic sternum (<bold>B</bold>); anterior thoracic sternum and pleon, ventral view (<bold>C</bold>); sterno-pleonal cavity with G1 in situ, ventral view (<bold>D</bold>); pleon, ventral view (<bold>E</bold>); vulvae, ventral view (<bold>F</bold>).</p></caption><graphic xmlns:xlink="http://www.w3.org/1999/xlink" xlink:href="zookeys-1244-001_article-148112__-g006.jpg" position="float" orientation="portrait" xlink:type="simple" id="oo_1366343.jpg"><uri content-type="original_file" xlink:type="simple">https://binary.pensoft.net/fig/1366343</uri></graphic></fig><fig id="F9" position="float" orientation="portrait"><object-id xmlns:xlink="http://www.w3.org/1999/xlink" content-type="doi" xlink:type="simple">10.3897/zookeys.1244.148112.figure9</object-id><object-id xmlns:xlink="http://www.w3.org/1999/xlink" content-type="arpha" xlink:type="simple">41E4FE3F-A548-536E-9B2C-910C19F924B1</object-id><label>Figure 9.</label><caption><p><italic><tp:taxon-name><tp:taxon-name-part taxon-name-part-type="genus" reg="Megapleonum">Megapleonum</tp:taxon-name-part><tp:taxon-name-part taxon-name-part-type="species" reg="yangdongense">yangdongense</tp:taxon-name-part></tp:taxon-name></italic> sp. nov., male holotype (17.8 × 14.5 mm), <abbrev xmlns:xlink="http://www.w3.org/1999/xlink" content-type="institution" xlink:title="Sun Yat-sen Museum of Biology, Sun Yat-sen University, Guangzhou, China" id="ABBRID0EVRBG" xlink:type="simple">SYSBM</abbrev> 002152 (<bold>A</bold>–<bold>D</bold>); female paratype (16.0 × 12.4 mm), <abbrev xmlns:xlink="http://www.w3.org/1999/xlink" content-type="institution" xlink:title="Sun Yat-sen Museum of Biology, Sun Yat-sen University, Guangzhou, China" id="ABBRID0E5RBG" xlink:type="simple">SYSBM</abbrev> 002154 (<bold>E</bold>, <bold>F</bold>). Cephalothorax, anterior view (<bold>A</bold>); anterior thoracic sternum (<bold>B</bold>); anterior thoracic sternum and pleon, ventral view (<bold>C</bold>); sterno-pleonal cavity with G1 in situ, ventral view (<bold>D</bold>); pleon, ventral view (<bold>E</bold>); vulvae, ventral view (<bold>F</bold>).</p></caption><graphic xmlns:xlink="http://www.w3.org/1999/xlink" xlink:href="zookeys-1244-001_article-148112__-g009.jpg" position="float" orientation="portrait" xlink:type="simple" id="oo_1366346.jpg"><uri content-type="original_file" xlink:type="simple">https://binary.pensoft.net/fig/1366346</uri></graphic></fig></tp:treatment-sec><ref-list><ref id="B10"><mixed-citation xmlns:xlink="http://www.w3.org/1999/xlink" xlink:type="simple"><person-group><name name-style="western"><surname>Huang</surname><given-names>C</given-names></name><name name-style="western"><surname>Shih</surname><given-names>HT</given-names></name><name name-style="western"><surname>Ahyong</surname><given-names>ST</given-names></name></person-group> (<year>2018</year>) <article-title>Two new genera and two new species of narrow-range freshwater crabs from Guangdong, China (<tp:taxon-name><tp:taxon-name-part taxon-name-part-type="order">Decapoda</tp:taxon-name-part></tp:taxon-name>: <tp:taxon-name><tp:taxon-name-part taxon-name-part-type="infraorder">Brachyura</tp:taxon-name-part></tp:taxon-name>: <tp:taxon-name><tp:taxon-name-part taxon-name-part-type="family">Potamidae</tp:taxon-name-part></tp:taxon-name>).</article-title><source>Journal of Crustacean Biology</source><volume>38</volume>(<issue>5</issue>): <fpage>614</fpage>–<lpage>624</lpage>. <ext-link xlink:href="10.1093/jcbiol/ruy050" ext-link-type="doi" xlink:type="simple">https://doi.org/10.1093/jcbiol/ruy050</ext-link></mixed-citation></ref><ref id="B8"><mixed-citation xmlns:xlink="http://www.w3.org/1999/xlink" xlink:type="simple"><person-group><name name-style="western"><surname>Huang</surname><given-names>C</given-names></name><name name-style="western"><surname>Mao</surname><given-names>SY</given-names></name></person-group> (<year>2021</year>) The hillstream decapod crustaceans of Shenzhen, China, with description of a new species of freshwater crab (<tp:taxon-name><tp:taxon-name-part taxon-name-part-type="subphylum">Crustacea</tp:taxon-name-part></tp:taxon-name>: <tp:taxon-name><tp:taxon-name-part taxon-name-part-type="infraorder">Brachyura</tp:taxon-name-part></tp:taxon-name>: <tp:taxon-name><tp:taxon-name-part taxon-name-part-type="family">Potamidae</tp:taxon-name-part></tp:taxon-name>) in the genus <italic><tp:taxon-name><tp:taxon-name-part taxon-name-part-type="genus">Megapleonum</tp:taxon-name-part></tp:taxon-name></italic> Huang, Shih &amp; Ahyong, 2018. Zoological Studies (Taipei, Taiwan) 60: 66. <ext-link xlink:href="10.6620/ZS.2021.60-66" ext-link-type="doi" xlink:type="simple">https://doi.org/10.6620/ZS.2021.60-66</ext-link></mixed-citation></ref></ref-list></tp:taxon-treatment>
