# Supplementary material for: ﻿Four new freshwater crab species of the genus Megapleonum Huang, Shih & Ahyong, 2018 (Crustacea, Decapoda, Potamidae) from Guangdong, China
Source: Zookeys. 2025 Jul 2;1244:1–27. doi: 10.3897/zookeys.1244.148112 (PMC12242232; doi:10.3897/zookeys.1244.148112)
Supplement: XML Treatment for Megapleonum ferrumequinum [file zookeys.1244.148112-treatment3.xml]

<!DOCTYPE tp:taxon-treatment
  PUBLIC "-//TaxonX//DTD Taxonomic Treatment Publishing DTD v0 20100105//EN" "tax-treatment-NSO.dtd">
<tp:taxon-treatment xmlns:tp="http://www.plazi.org/taxpub"><tp:treatment-meta><kwd-group><label>Taxon classification</label><kwd>
              <named-content content-type="kingdom">Animalia</named-content>
            </kwd><kwd>
              <named-content content-type="order">Decapoda</named-content>
            </kwd><kwd>
              <named-content content-type="family">Potamidae</named-content>
            </kwd></kwd-group><mixed-citation publication-type="journal"><person-group><name><surname>Huang</surname><given-names>Chao</given-names></name><name><surname>Shih</surname><given-names>Hsi-Te</given-names></name><name><surname>Ahyong</surname><given-names>Shane T.</given-names></name></person-group><article-title>﻿Four new freshwater crab species of the genus <italic><tp:taxon-name><tp:taxon-name-part taxon-name-part-type="genus" reg="Megapleonum">Megapleonum</tp:taxon-name-part></tp:taxon-name></italic> Huang, Shih &amp; Ahyong, 2018 (<tp:taxon-name><tp:taxon-name-part taxon-name-part-type="subphylum">Crustacea</tp:taxon-name-part></tp:taxon-name>, <tp:taxon-name><tp:taxon-name-part taxon-name-part-type="order">Decapoda</tp:taxon-name-part></tp:taxon-name>, <tp:taxon-name><tp:taxon-name-part taxon-name-part-type="family">Potamidae</tp:taxon-name-part></tp:taxon-name>) from Guangdong, China</article-title><source>Zookeys</source><day>02</day><month>07</month><year>2025</year><volume>1244</volume><fpage>1</fpage><lpage>27</lpage><pub-id pub-id-type="doi">10.3897/zookeys.1244.148112</pub-id></mixed-citation></tp:treatment-meta><tp:nomenclature><label>﻿</label><tp:taxon-name>
            <object-id xmlns:xlink="http://www.w3.org/1999/xlink" content-type="arpha" xlink:type="simple">7FB5A7F2-3BF5-5961-9415-E29FCBFBB8C3</object-id>
            <tp:taxon-name-part taxon-name-part-type="genus" reg="Megapleonum">Megapleonum</tp:taxon-name-part>
            <tp:taxon-name-part taxon-name-part-type="species" reg="ferrumequinum">ferrumequinum</tp:taxon-name-part>
            <object-id xmlns:xlink="http://www.w3.org/1999/xlink" content-type="zoobank" xlink:type="simple">https://zoobank.org/3E312295-C1E5-47FD-B90E-086F02A72785</object-id>
          </tp:taxon-name><tp:taxon-status xmlns:xlink="http://www.w3.org/1999/xlink" xlink:type="simple">sp. nov.</tp:taxon-status><xref ref-type="fig" rid="F3">Figs 3</xref><xref ref-type="fig" rid="F4">, 4</xref><xref ref-type="fig" rid="F13">, 13A</xref></tp:nomenclature><tp:treatment-sec sec-type="type material" id="SECID0ELKAG"><title>Type material.</title><p><bold><italic>Holotype</italic></bold>: • <abbrev xmlns:xlink="http://www.w3.org/1999/xlink" content-type="institution" xlink:title="Sun Yat-sen Museum of Biology, Sun Yat-sen University, Guangzhou, China" id="ABBRID0EWKAG" xlink:type="simple">SYSBM</abbrev> 002143, male (16.6 × 13.1 mm), Datianding, Dawuling Nature Reserve, Maoming City, Guangdong Province, China, <named-content xmlns:xlink="http://www.w3.org/1999/xlink" content-type="dwc:verbatimCoordinates" xlink:type="simple"><named-content content-type="geo-json" specific-use="{&#34;type&#34;:&#34;Point&#34;,&#34;coordinates&#34;:[111.220000,22.290000]}" id="NCID0E5KAG" xlink:type="simple">22.29°N, 111.22°E</named-content></named-content>, dirt road near the summit at night, coll. Jian Wang, June 2018.</p></tp:treatment-sec><tp:treatment-sec sec-type="diagnosis" id="SECID0EDLAG"><title>Diagnosis.</title><p>Carapace broader than long, dorsal surface convex, lateral margins covered in dense setae; postorbital, epigastric cristae weak, almost confluent (Fig. <xref ref-type="fig" rid="F3">3A</xref>). Maxilliped 3 merus width ~1.3× length; ischium width ~0.7× length; exopod reaching slightly beyond anterior edge of ischium, without flagellum (Fig. <xref ref-type="fig" rid="F4">4A</xref>). Ambulatory legs densely setose; pereiopod dactylus shorter than propodus (Fig. <xref ref-type="fig" rid="F3">3A</xref>). Male anterior thoracic sternum very broad, width ~1.9× length (Fig. <xref ref-type="fig" rid="F3">3C</xref>). Male pleon large, sublinguiform, pleonite 6 width ~2.5× length; telson width ~1.7× length (Fig. <xref ref-type="fig" rid="F3">3D</xref>). G1 large, slightly sinuous, tip exceeding suture between thoracic sternites 4/5 in situ (Fig. <xref ref-type="fig" rid="F3">3E</xref>); subterminal segment length ~2.5× length of terminal segment (Fig. <xref ref-type="fig" rid="F4">4C</xref>). Subterminal segment outer margin slightly concave, outer distal margin bulging; terminal segment curved inwards, tip pointed upwards in dissected view, connected to a large mesoanterior-facing horseshoe shaped structure, large thick proximal pad on dorsal side (Fig. <xref ref-type="fig" rid="F4">4C, F, G</xref>). G2 subterminal segment tapering, slightly bent outwards distally, flagelliform terminal segment thick, ~1.6× length of subterminal segment, apex blunt (Fig. <xref ref-type="fig" rid="F4">4B</xref>).</p></tp:treatment-sec><tp:treatment-sec sec-type="description" id="SECID0ENMAG"><title>Description of male holotype.</title><p>Carapace broader than long, ~1.3× as wide as long; regions not pronounced, dorsal surface convex; surface finely pitted, dense setae at lateral margins (Fig. <xref ref-type="fig" rid="F3">3A</xref>). Frontal margin almost straight, deflexed (Fig. <xref ref-type="fig" rid="F3">3A, B</xref>). Epigastric cristae and postorbital cristae rugose, low, almost confluent; bifurcated shallow groove between epigastric cristae (Fig. <xref ref-type="fig" rid="F3">3A</xref>). Branchial regions not swollen (Fig. <xref ref-type="fig" rid="F3">3A, B</xref>). Cervical groove shallow, barely visible (Fig. <xref ref-type="fig" rid="F3">3A</xref>). Mesogastric region flat (Fig. <xref ref-type="fig" rid="F3">3A</xref>). External orbital angle broadly triangular, outer margin slightly convex, confluent with anterolateral margin (Fig. <xref ref-type="fig" rid="F3">3A, B</xref>). Epibranchial tooth granular, indistinct (Fig. <xref ref-type="fig" rid="F3">3A, B</xref>). Anterolateral margin lined with indistinct single or partially fused granules; posterolateral margin posteriorly convergent (Fig. <xref ref-type="fig" rid="F3">3A</xref>); posterolateral surface smooth (Fig. <xref ref-type="fig" rid="F3">3A</xref>). Orbits regular; supraorbital margins weakly cristate, infraorbital margins lined with fused granules (Fig. <xref ref-type="fig" rid="F3">3B</xref>). Eyes normal (Fig. <xref ref-type="fig" rid="F3">3A, B</xref>). Sub-orbital, pterygostomial and sub-hepatic regions generally smooth, pitted (Fig. <xref ref-type="fig" rid="F1">1B</xref>). Antennules large, folded within broad fossae; antennae very short (Fig. <xref ref-type="fig" rid="F3">3B</xref>). Median lobe of epistome buccal margin broadly triangular, lateral margins straight (Fig. <xref ref-type="fig" rid="F3">3B</xref>).</p><p>Maxilliped 3 merus subtrapezoidal, with slight median depression, width ~1.4× length; ischium subtrapezoidal with shallow median sulcus, distomesial margin rounded, width ~0.7× length. Exopod reaching proximal one-third of merus; flagellum absent (Fig. <xref ref-type="fig" rid="F4">4A</xref>).</p><p>Chelipeds (pereiopod 1) subequal (Fig. <xref ref-type="fig" rid="F4">4D, E</xref>). Merus trigonal in cross section, surfaces generally smooth, margins lined with long setae; outer dorsal margin slightly crenulated margins slightly crenulated, inner and ventral margin lined with large granules (Fig. <xref ref-type="fig" rid="F3">3A, B</xref>). Carpus dorsal surface slightly rugose, with large spike at inner-distal angle, spinule at base (Fig. <xref ref-type="fig" rid="F3">3A</xref>). Major cheliped palm length ~1.5× height; dactylus 0.7× palm length (Fig. <xref ref-type="fig" rid="F2">2D, E</xref>). Palm surface pitted, occlusal margin of fingers with 7–9 irregular blunt teeth, with small gape when closed (Fig. <xref ref-type="fig" rid="F2">2D, E</xref>).</p><p>Ambulatory legs (pereiopods 2–5) covered with setae, especially dense on pereiopods 2–3 (Fig. <xref ref-type="fig" rid="F3">3A</xref>). Pereiopod 3 merus 0.6× <abbrev xmlns:xlink="http://www.w3.org/1999/xlink" xlink:title="Carapace length" id="ABBRID0ERPAG" xlink:type="simple">CL</abbrev> (Fig. <xref ref-type="fig" rid="F3">3A</xref>). Pereiopod 5 propodus length 1.7× height, longer than dactylus (Fig. <xref ref-type="fig" rid="F3">3A</xref>).</p><p>Male thoracic sternum generally smooth, pitted, setae at margins and sparsely on sternites; sternites 1–4 width ~1.9× length; sternites 1, 2 fused to form broad triangle; fused sternites 1, 2 demarcated from sternite 3 by sinuous transverse sulcus, sulcus lined with setae; sternites 3, 4 fused without obvious demarcation (Fig. <xref ref-type="fig" rid="F3">3C</xref>). Male sterno-pleonal cavity reaching anteriorly slightly beyond mid-length of cheliped coxa (Fig. <xref ref-type="fig" rid="F3">3C</xref>). Male pleonal locking tubercle positioned slightly posterior to mid-length of sternite 5 (Fig. <xref ref-type="fig" rid="F3">3E</xref>).</p><p>Male pleon large, sublinguiform; somites 3–6 progressively narrower; somite 6 width approximately 2.5× length; telson width 1.7× length; lateral margins almost straight, apex rounded (Fig. <xref ref-type="fig" rid="F3">3D</xref>).</p><p>G1 large, slightly sinuous, tip exceeding suture between thoracic sternites 4/5 in situ (Fig. <xref ref-type="fig" rid="F3">3E</xref>); subterminal segment length ~2.5× length of terminal segment (Fig. <xref ref-type="fig" rid="F4">4C</xref>). Subterminal segment outer margin slightly concave, outer distal margin bulging; terminal segment curved inwards, tip pointed upwards in dissected view, connected to a large meso-anterior-facing horseshoe shaped structure, large thick proximal pad on dorsal side (Fig. <xref ref-type="fig" rid="F4">4C, F, G</xref>). G2 subterminal segment tapering, slightly bent outwards distally, flagelliform terminal segment thick, ~1.6× length of subterminal segment, apex blunt (Fig. <xref ref-type="fig" rid="F4">4B</xref>).</p></tp:treatment-sec><tp:treatment-sec sec-type="Colour in life" id="SECID0EDRAG"><title>Colour in life.</title><p>Generally drab camouflage-brown all over (Fig. <xref ref-type="fig" rid="F13">13A</xref>).</p></tp:treatment-sec><tp:treatment-sec sec-type="habitat" id="SECID0ENRAG"><title>Habitat.</title><p>Typical habitat unknown. The only specimen collected was found at night on the side of a dirt road near the summit at approximately 1600 m above sea level. Multiple subsequent attempts to find this species in the same area failed to locate any more specimens with only <italic><tp:taxon-name><tp:taxon-name-part taxon-name-part-type="genus" reg="Megapleonum">Megapleonum</tp:taxon-name-part><tp:taxon-name-part taxon-name-part-type="species" reg="wangjiani">wangjiani</tp:taxon-name-part></tp:taxon-name></italic> sp. nov. and <italic><tp:taxon-name><tp:taxon-name-part taxon-name-part-type="genus" reg="Eurusamon">Eurusamon</tp:taxon-name-part><tp:taxon-name-part taxon-name-part-type="species" reg="guangdongense">guangdongense</tp:taxon-name-part></tp:taxon-name></italic> being found. The true habitat of this species remains elusive.</p></tp:treatment-sec><tp:treatment-sec sec-type="distribution" id="SECID0EJSAG"><title>Distribution.</title><p>Dawuling Nature Reserve, Maoming City, Guangdong Province, China.</p></tp:treatment-sec><tp:treatment-sec sec-type="etymology" id="SECID0EOSAG"><title>Etymology.</title><p>The species name is the Latin word <italic>ferrumequinum</italic>, meaning horseshoe. It alludes to the horseshoe-shaped structure on the G1 terminal segment of this species. Used as a noun in apposition.</p></tp:treatment-sec><tp:treatment-sec sec-type="remarks" id="SECID0E5SAG"><title>Remarks.</title><p><italic><tp:taxon-name><tp:taxon-name-part taxon-name-part-type="genus" reg="Megapleonum">Megapleonum</tp:taxon-name-part><tp:taxon-name-part taxon-name-part-type="species" reg="ferrumequinum">ferrumequinum</tp:taxon-name-part></tp:taxon-name></italic> sp. nov. is unique in its genus by its sublinguiform male abdomen (Fig. <xref ref-type="fig" rid="F3">3D</xref>, vs broadly triangular in all other congeners) and its peculiar G1, which is only slightly sinuous (Fig. <xref ref-type="fig" rid="F4">4C</xref>, vs more strongly sinuous in all other congeners) with a horseshoe-shaped structure in the terminal segment (Fig. <xref ref-type="fig" rid="F4">4F–H</xref>, vs absent in all other congeners). In possessing dense setation on the carapace margins and ambulatory legs, <italic><tp:taxon-name><tp:taxon-name-part taxon-name-part-type="genus" reg="Megapleonum">M.</tp:taxon-name-part><tp:taxon-name-part taxon-name-part-type="species" reg="ferrumequinum">ferrumequinum</tp:taxon-name-part></tp:taxon-name></italic> sp. nov. is most similar to <italic><tp:taxon-name><tp:taxon-name-part taxon-name-part-type="genus" reg="Megapleonum">M.</tp:taxon-name-part><tp:taxon-name-part taxon-name-part-type="species" reg="falx">falx</tp:taxon-name-part></tp:taxon-name></italic> sp. nov. (see remarks for <italic><tp:taxon-name><tp:taxon-name-part taxon-name-part-type="genus" reg="Megapleonum">M.</tp:taxon-name-part><tp:taxon-name-part taxon-name-part-type="species" reg="falx">falx</tp:taxon-name-part></tp:taxon-name></italic> sp. nov.). More detailed comparisons can be found in Table <xref ref-type="table" rid="T1">1</xref>.</p></tp:treatment-sec><tp:treatment-sec><!--Section generated to contain objects referenced in tp:taxon-treatment.--><fig id="F3" position="float" orientation="portrait"><object-id xmlns:xlink="http://www.w3.org/1999/xlink" content-type="doi" xlink:type="simple">10.3897/zookeys.1244.148112.figure3</object-id><object-id xmlns:xlink="http://www.w3.org/1999/xlink" content-type="arpha" xlink:type="simple">D32D36F2-2B51-5BEC-A838-B7D42BA6E98B</object-id><label>Figure 3.</label><caption><p><italic><tp:taxon-name><tp:taxon-name-part taxon-name-part-type="genus" reg="Megapleonum">Megapleonum</tp:taxon-name-part><tp:taxon-name-part taxon-name-part-type="species" reg="ferrumequinum">ferrumequinum</tp:taxon-name-part></tp:taxon-name></italic> sp. nov., male holotype (16.6 × 13.1 mm), <abbrev xmlns:xlink="http://www.w3.org/1999/xlink" content-type="institution" xlink:title="Sun Yat-sen Museum of Biology, Sun Yat-sen University, Guangzhou, China" id="ABBRID0EIWAE" xlink:type="simple">SYSBM</abbrev> 002143. Dorsal habitus (<bold>A</bold>); cephalothorax, anterior view (<bold>B</bold>); anterior thoracic sternum (<bold>C</bold>); anterior thoracic sternum and pleon, ventral view (<bold>D</bold>); sterno-pleonal cavity with G1 in situ, ventral view (<bold>E</bold>).</p></caption><graphic xmlns:xlink="http://www.w3.org/1999/xlink" xlink:href="zookeys-1244-001_article-148112__-g003.jpg" position="float" orientation="portrait" xlink:type="simple" id="oo_1366340.jpg"><uri content-type="original_file" xlink:type="simple">https://binary.pensoft.net/fig/1366340</uri></graphic></fig><fig id="F4" position="float" orientation="portrait"><object-id xmlns:xlink="http://www.w3.org/1999/xlink" content-type="doi" xlink:type="simple">10.3897/zookeys.1244.148112.figure4</object-id><object-id xmlns:xlink="http://www.w3.org/1999/xlink" content-type="arpha" xlink:type="simple">B567F8F1-75BB-5099-B9CD-10191EBDFD5F</object-id><label>Figure 4.</label><caption><p><italic><tp:taxon-name><tp:taxon-name-part taxon-name-part-type="genus" reg="Megapleonum">Megapleonum</tp:taxon-name-part><tp:taxon-name-part taxon-name-part-type="species" reg="ferrumequinum">ferrumequinum</tp:taxon-name-part></tp:taxon-name></italic> sp. nov., male holotype (16.6 × 13.1 mm), <abbrev xmlns:xlink="http://www.w3.org/1999/xlink" content-type="institution" xlink:title="Sun Yat-sen Museum of Biology, Sun Yat-sen University, Guangzhou, China" id="ABBRID0EPXAE" xlink:type="simple">SYSBM</abbrev> 002143. Left maxilliped 3 (<bold>A</bold>); left G2, pleonal view (<bold>B</bold>); left G1, ventral view (<bold>C</bold>); major cheliped (<bold>D</bold>); minor cheliped (<bold>E</bold>); left G1 terminal segment, ventral view (<bold>F</bold>); left G1 horse-shoe structure viewed from the top (<bold>G</bold>); left G1 terminal segment, dorsal view (<bold>H</bold>). Scale bars: 1.0 mm <bold>(A</bold>–<bold>C</bold>, <bold>F</bold>–<bold>H)</bold>, 5.0 mm <bold>(D</bold>, <bold>E)</bold>.</p></caption><graphic xmlns:xlink="http://www.w3.org/1999/xlink" xlink:href="zookeys-1244-001_article-148112__-g004.jpg" position="float" orientation="portrait" xlink:type="simple" id="oo_1366341.jpg"><uri content-type="original_file" xlink:type="simple">https://binary.pensoft.net/fig/1366341</uri></graphic></fig><fig id="F13" position="float" orientation="portrait"><object-id xmlns:xlink="http://www.w3.org/1999/xlink" content-type="doi" xlink:type="simple">10.3897/zookeys.1244.148112.figure13</object-id><object-id xmlns:xlink="http://www.w3.org/1999/xlink" content-type="arpha" xlink:type="simple">0BD64ACA-CE5D-533A-95FF-54A55FD4E7C1</object-id><label>Figure 13.</label><caption><p>Colour in life. <italic><tp:taxon-name><tp:taxon-name-part taxon-name-part-type="genus" reg="Megapleonum">Megapleonum</tp:taxon-name-part><tp:taxon-name-part taxon-name-part-type="species" reg="ferrumequinum">ferrumequinum</tp:taxon-name-part></tp:taxon-name></italic> sp. nov., male (<bold>A</bold>); <italic><tp:taxon-name><tp:taxon-name-part taxon-name-part-type="genus" reg="Megapleonum">Megapleonum</tp:taxon-name-part><tp:taxon-name-part taxon-name-part-type="species" reg="wangjiani">wangjiani</tp:taxon-name-part></tp:taxon-name></italic> sp. nov., male (<bold>B</bold>); <italic><tp:taxon-name><tp:taxon-name-part taxon-name-part-type="genus" reg="Megapleonum">Megapleonum</tp:taxon-name-part><tp:taxon-name-part taxon-name-part-type="species" reg="wangjiani">wangjiani</tp:taxon-name-part></tp:taxon-name></italic> sp. nov., female (<bold>C</bold>); <italic><tp:taxon-name><tp:taxon-name-part taxon-name-part-type="genus" reg="Megapleonum">Megapleonum</tp:taxon-name-part><tp:taxon-name-part taxon-name-part-type="species" reg="yangdongense">yangdongense</tp:taxon-name-part></tp:taxon-name></italic> sp. nov., male.</p></caption><graphic xmlns:xlink="http://www.w3.org/1999/xlink" xlink:href="zookeys-1244-001_article-148112__-g013.jpg" position="float" orientation="portrait" xlink:type="simple" id="oo_1366350.jpg"><uri content-type="original_file" xlink:type="simple">https://binary.pensoft.net/fig/1366350</uri></graphic></fig><fig id="F1" position="float" orientation="portrait"><object-id xmlns:xlink="http://www.w3.org/1999/xlink" content-type="doi" xlink:type="simple">10.3897/zookeys.1244.148112.figure1</object-id><object-id xmlns:xlink="http://www.w3.org/1999/xlink" content-type="arpha" xlink:type="simple">042CE975-295E-5FF3-884F-FD4A41212858</object-id><label>Figure 1.</label><caption><p><italic><tp:taxon-name><tp:taxon-name-part taxon-name-part-type="genus" reg="Megapleonum">Megapleonum</tp:taxon-name-part><tp:taxon-name-part taxon-name-part-type="species" reg="falx">falx</tp:taxon-name-part></tp:taxon-name></italic> sp. nov., male holotype (19.6 × 15.8 mm), <abbrev xmlns:xlink="http://www.w3.org/1999/xlink" content-type="institution" xlink:title="Sun Yat-sen Museum of Biology, Sun Yat-sen University, Guangzhou, China" id="ABBRID0E6HAE" xlink:type="simple">SYSBM</abbrev> 002142. Dorsal habitus (<bold>A</bold>); cephalothorax, anterior view (<bold>B</bold>); anterior thoracic sternum (<bold>C</bold>); anterior thoracic sternum and pleon, ventral view (<bold>D</bold>); sterno-pleonal cavity with G1 in situ, ventral view (<bold>E</bold>).</p></caption><graphic xmlns:xlink="http://www.w3.org/1999/xlink" xlink:href="zookeys-1244-001_article-148112__-g001.jpg" position="float" orientation="portrait" xlink:type="simple" id="oo_1366338.jpg"><uri content-type="original_file" xlink:type="simple">https://binary.pensoft.net/fig/1366338</uri></graphic></fig><fig id="F2" position="float" orientation="portrait"><object-id xmlns:xlink="http://www.w3.org/1999/xlink" content-type="doi" xlink:type="simple">10.3897/zookeys.1244.148112.figure2</object-id><object-id xmlns:xlink="http://www.w3.org/1999/xlink" content-type="arpha" xlink:type="simple">7487EAB4-317A-56F1-9668-58252134843F</object-id><label>Figure 2.</label><caption><p><italic><tp:taxon-name><tp:taxon-name-part taxon-name-part-type="genus" reg="Megapleonum">Megapleonum</tp:taxon-name-part><tp:taxon-name-part taxon-name-part-type="species" reg="falx">falx</tp:taxon-name-part></tp:taxon-name></italic> sp. nov., male holotype (19.6 × 15.8 mm), <abbrev xmlns:xlink="http://www.w3.org/1999/xlink" content-type="institution" xlink:title="Sun Yat-sen Museum of Biology, Sun Yat-sen University, Guangzhou, China" id="ABBRID0EGJAE" xlink:type="simple">SYSBM</abbrev> 002142. Left maxilliped 3 (<bold>A</bold>); left G2, pleonal view (<bold>B</bold>); left G1, ventral view (<bold>C</bold>); major cheliped, partially damaged (<bold>D</bold>); minor cheliped (<bold>E</bold>); left G1 terminal segment, ventral view (<bold>F</bold>); left G1 terminal segment, dorsal view (<bold>G</bold>). Scale bars: 1.0 mm (<bold>A</bold>–<bold>C</bold>, <bold>F</bold>, <bold>G)</bold>, 5.0 mm <bold>(D</bold>, <bold>E)</bold>.</p></caption><graphic xmlns:xlink="http://www.w3.org/1999/xlink" xlink:href="zookeys-1244-001_article-148112__-g002.jpg" position="float" orientation="portrait" xlink:type="simple" id="oo_1366339.jpg"><uri content-type="original_file" xlink:type="simple">https://binary.pensoft.net/fig/1366339</uri></graphic></fig><table-wrap id="T1" position="float" orientation="portrait"><label>Table 1.</label><caption><p>Morphological comparisons between the species within the genus <italic><tp:taxon-name><tp:taxon-name-part taxon-name-part-type="genus" reg="Megapleonum">Megapleonum</tp:taxon-name-part></tp:taxon-name></italic>.</p></caption><table id="TID0E2SBG" rules="all"><tbody><tr><th rowspan="1" colspan="1">Character</th><th rowspan="1" colspan="1"><italic><tp:taxon-name><tp:taxon-name-part taxon-name-part-type="genus" reg="Megapleonum">Megapleonum</tp:taxon-name-part><tp:taxon-name-part taxon-name-part-type="species" reg="falx">falx</tp:taxon-name-part></tp:taxon-name></italic> sp. nov.</th><th rowspan="1" colspan="1"><italic><tp:taxon-name><tp:taxon-name-part taxon-name-part-type="genus" reg="Megapleonum">Megapleonum</tp:taxon-name-part><tp:taxon-name-part taxon-name-part-type="species" reg="ferrumequinum">ferrumequinum</tp:taxon-name-part></tp:taxon-name></italic> sp. nov.</th><th rowspan="1" colspan="1"><italic><tp:taxon-name><tp:taxon-name-part taxon-name-part-type="genus" reg="Megapleonum">Megapleonum</tp:taxon-name-part><tp:taxon-name-part taxon-name-part-type="species" reg="wangjiani">wangjiani</tp:taxon-name-part></tp:taxon-name></italic> sp. nov.</th><th rowspan="1" colspan="1"><italic><tp:taxon-name><tp:taxon-name-part taxon-name-part-type="genus" reg="Megapleonum">Megapleonum</tp:taxon-name-part><tp:taxon-name-part taxon-name-part-type="species" reg="yangdongense">yangdongense</tp:taxon-name-part></tp:taxon-name></italic> sp. nov.</th><th rowspan="1" colspan="1">
                    <italic>
                      <tp:taxon-name><tp:taxon-name-part taxon-name-part-type="genus" reg="Megapleonum">Megapleonum</tp:taxon-name-part><tp:taxon-name-part taxon-name-part-type="species" reg="ehuangzhang">ehuangzhang</tp:taxon-name-part></tp:taxon-name>
                    </italic>
                  </th><th rowspan="1" colspan="1">
                    <italic>
                      <tp:taxon-name><tp:taxon-name-part taxon-name-part-type="genus" reg="Megapleonum">Megapleonum</tp:taxon-name-part><tp:taxon-name-part taxon-name-part-type="species" reg="shenzhen">shenzhen</tp:taxon-name-part></tp:taxon-name>
                    </italic>
                  </th></tr><tr><td rowspan="1" colspan="1">Carapace</td><td rowspan="1" colspan="1">Dense long setae at lateral margins, epigastric cristae and postorbital cristae confluent (Fig. <xref ref-type="fig" rid="F1">1A</xref>)</td><td rowspan="1" colspan="1">Dense long setae at lateral margins, epigastric cristae and postorbital cristae almost confluent (Fig. <xref ref-type="fig" rid="F3">3A</xref>)</td><td rowspan="1" colspan="1">Sparse short setae at lateral margins, epigastric cristae and postorbital cristae almost confluent (Fig. <xref ref-type="fig" rid="F5">5</xref>)</td><td rowspan="1" colspan="1">No setae at lateral margins, epigastric cristae and postorbital cristae confluent (Fig. <xref ref-type="fig" rid="F8">8</xref>)</td><td rowspan="1" colspan="1">No setae at lateral margins, epigastric cristae and postorbital cristae confluent (<xref ref-type="bibr" rid="B10">Huang et al. 2018</xref>: fig. 2)</td><td rowspan="1" colspan="1">No setae at lateral margins, epigastric cristae and postorbital cristae confluent (<xref ref-type="bibr" rid="B8">Huang and Mao 2021</xref>: fig. 1)</td></tr><tr><td rowspan="1" colspan="1">Maxilliped 3 exopod</td><td rowspan="1" colspan="1">With long flagellum (Fig. <xref ref-type="fig" rid="F2">2A</xref>)</td><td rowspan="1" colspan="1">With no flagellum (Fig. <xref ref-type="fig" rid="F4">4A</xref>)</td><td rowspan="1" colspan="1">With no flagellum (Fig. <xref ref-type="fig" rid="F7">7A</xref>)</td><td rowspan="1" colspan="1">With short flagellum (Fig. <xref ref-type="fig" rid="F10">10A</xref>)</td><td rowspan="1" colspan="1">With no flagellum (<xref ref-type="bibr" rid="B10">Huang et al. 2018</xref>: fig. 3D)</td><td rowspan="1" colspan="1">With vestigial flagellum (<xref ref-type="bibr" rid="B8">Huang and Mao 2021</xref>: fig. 3A)</td></tr><tr><td rowspan="1" colspan="1">Ambulatory legs</td><td rowspan="1" colspan="1">With dense long setae (Fig. <xref ref-type="fig" rid="F1">1A</xref>)</td><td rowspan="1" colspan="1">With dense long setae, particularly pereiopods 2 and 3 (Fig. <xref ref-type="fig" rid="F3">3A</xref>)</td><td rowspan="1" colspan="1">With dense long setae, particularly pereiopods 2 and 3 (Fig. <xref ref-type="fig" rid="F5">5</xref>)</td><td rowspan="1" colspan="1">With short setae (Fig. <xref ref-type="fig" rid="F8">8</xref>)</td><td rowspan="1" colspan="1">With short setae (<xref ref-type="bibr" rid="B10">Huang et al. 2018</xref>: fig. 2)</td><td rowspan="1" colspan="1">With short setae (<xref ref-type="bibr" rid="B8">Huang and Mao 2021</xref>: fig. 1)</td></tr><tr><td rowspan="1" colspan="1">Male anterior thoracic sternum width length ratio</td><td rowspan="1" colspan="1">1.8</td><td rowspan="1" colspan="1">1.9</td><td rowspan="1" colspan="1">2.0</td><td rowspan="1" colspan="1">1.9</td><td rowspan="1" colspan="1">1.9 (<xref ref-type="bibr" rid="B10">Huang et al. 2018</xref>)</td><td rowspan="1" colspan="1">1.9 (<xref ref-type="bibr" rid="B8">Huang and Mao 2021</xref>)</td></tr><tr><td rowspan="1" colspan="1">Male pleonite 6 width to length ratio</td><td rowspan="1" colspan="1">2.6</td><td rowspan="1" colspan="1">2.5</td><td rowspan="1" colspan="1">2.6</td><td rowspan="1" colspan="1">2.4</td><td rowspan="1" colspan="1">2.6 (<xref ref-type="bibr" rid="B10">Huang et al. 2018</xref>)</td><td rowspan="1" colspan="1">2.6 (<xref ref-type="bibr" rid="B8">Huang and Mao 2021</xref>)</td></tr><tr><td rowspan="1" colspan="1">Male telson width to length ratio</td><td rowspan="1" colspan="1">1.8</td><td rowspan="1" colspan="1">1.7</td><td rowspan="1" colspan="1">1.8</td><td rowspan="1" colspan="1">1.8</td><td rowspan="1" colspan="1">1.7 (<xref ref-type="bibr" rid="B10">Huang et al. 2018</xref>)</td><td rowspan="1" colspan="1">2.0 (<xref ref-type="bibr" rid="B8">Huang and Mao 2021</xref>)</td></tr><tr><td rowspan="1" colspan="1">G1 terminal segment</td><td rowspan="1" colspan="1">Strongly tapering, sickle shaped (Fig. <xref ref-type="fig" rid="F2">2F, G</xref>)</td><td rowspan="1" colspan="1">Long and curved with horseshoe shaped structure (Fig. <xref ref-type="fig" rid="F4">4F–H</xref>)</td><td rowspan="1" colspan="1">Short, rounded, distal-ventral region with long setae, tip presenting as protrusion on outer margin (Fig. <xref ref-type="fig" rid="F11">11A, B</xref>)</td><td rowspan="1" colspan="1">Short, bifurcated, prong shaped (Fig. <xref ref-type="fig" rid="F11">11C, D</xref>)</td><td rowspan="1" colspan="1">Bent outwards and folded inwards with large flap on ventral side (<xref ref-type="bibr" rid="B10">Huang et al. 2018</xref>: fig. 3C)</td><td rowspan="1" colspan="1">Stout, goose-head-shaped (<xref ref-type="bibr" rid="B8">Huang and Mao 2021</xref>: fig. 4G)</td></tr><tr><td rowspan="1" colspan="1">G2 subterminal segment proximal region</td><td rowspan="1" colspan="1">Small (Fig. <xref ref-type="fig" rid="F2">2B</xref>)</td><td rowspan="1" colspan="1">Small (Fig. <xref ref-type="fig" rid="F4">4B</xref>)</td><td rowspan="1" colspan="1">Very small (Fig. <xref ref-type="fig" rid="F7">7B</xref>)</td><td rowspan="1" colspan="1">Large (Fig. <xref ref-type="fig" rid="F10">10B</xref>)</td><td rowspan="1" colspan="1">Large (<xref ref-type="bibr" rid="B10">Huang et al. 2018</xref>: fig. 3A)</td><td rowspan="1" colspan="1">Large (<xref ref-type="bibr" rid="B8">Huang and Mao 2021</xref>: fig. 3B)</td></tr><tr><td rowspan="1" colspan="1">Female pleon</td><td rowspan="1" colspan="1">Ovate</td><td rowspan="1" colspan="1">Ovate</td><td rowspan="1" colspan="1">Ovate (Fig. <xref ref-type="fig" rid="F6">6E</xref>)</td><td rowspan="1" colspan="1">Ovate (Fig. <xref ref-type="fig" rid="F9">9E</xref>)</td><td rowspan="1" colspan="1">Linguiform (<xref ref-type="bibr" rid="B10">Huang et al. 2018</xref>: fig. 4C)</td><td rowspan="1" colspan="1">Linguiform (<xref ref-type="bibr" rid="B8">Huang and Mao 2021</xref>: fig. 2E)</td></tr></tbody></table></table-wrap><fig id="F5" position="float" orientation="portrait"><object-id xmlns:xlink="http://www.w3.org/1999/xlink" content-type="doi" xlink:type="simple">10.3897/zookeys.1244.148112.figure5</object-id><object-id xmlns:xlink="http://www.w3.org/1999/xlink" content-type="arpha" xlink:type="simple">0C2D3A26-331B-5A76-9804-0C11FE932E26</object-id><label>Figure 5.</label><caption><p>Dorsal habitus. <italic><tp:taxon-name><tp:taxon-name-part taxon-name-part-type="genus" reg="Megapleonum">Megapleonum</tp:taxon-name-part><tp:taxon-name-part taxon-name-part-type="species" reg="wangjiani">wangjiani</tp:taxon-name-part></tp:taxon-name></italic> sp. nov., male holotype (11.7 × 9.7 mm), <abbrev xmlns:xlink="http://www.w3.org/1999/xlink" content-type="institution" xlink:title="Sun Yat-sen Museum of Biology, Sun Yat-sen University, Guangzhou, China" id="ABBRID0EM1AG" xlink:type="simple">SYSBM</abbrev> 002144 (<bold>A</bold>); female paratype (16.7 × 12.8 mm), <abbrev xmlns:xlink="http://www.w3.org/1999/xlink" content-type="institution" xlink:title="Sun Yat-sen Museum of Biology, Sun Yat-sen University, Guangzhou, China" id="ABBRID0ET1AG" xlink:type="simple">SYSBM</abbrev> 002148 (<bold>B</bold>).</p></caption><graphic xmlns:xlink="http://www.w3.org/1999/xlink" xlink:href="zookeys-1244-001_article-148112__-g005.jpg" position="float" orientation="portrait" xlink:type="simple" id="oo_1366342.jpg"><uri content-type="original_file" xlink:type="simple">https://binary.pensoft.net/fig/1366342</uri></graphic></fig><fig id="F8" position="float" orientation="portrait"><object-id xmlns:xlink="http://www.w3.org/1999/xlink" content-type="doi" xlink:type="simple">10.3897/zookeys.1244.148112.figure8</object-id><object-id xmlns:xlink="http://www.w3.org/1999/xlink" content-type="arpha" xlink:type="simple">1E61C6F8-24E8-5CCA-9EAE-4D696FE6D7C4</object-id><label>Figure 8.</label><caption><p>Dorsal habitus. <italic><tp:taxon-name><tp:taxon-name-part taxon-name-part-type="genus" reg="Megapleonum">Megapleonum</tp:taxon-name-part><tp:taxon-name-part taxon-name-part-type="species" reg="yangdongense">yangdongense</tp:taxon-name-part></tp:taxon-name></italic> sp. nov., male holotype (17.8 × 14.5 mm), <abbrev xmlns:xlink="http://www.w3.org/1999/xlink" content-type="institution" xlink:title="Sun Yat-sen Museum of Biology, Sun Yat-sen University, Guangzhou, China" id="ABBRID0EPQBG" xlink:type="simple">SYSBM</abbrev> 002152 (<bold>A</bold>); female paratype (16.0 × 12.4 mm), <abbrev xmlns:xlink="http://www.w3.org/1999/xlink" content-type="institution" xlink:title="Sun Yat-sen Museum of Biology, Sun Yat-sen University, Guangzhou, China" id="ABBRID0EWQBG" xlink:type="simple">SYSBM</abbrev> 002154 (<bold>B</bold>).</p></caption><graphic xmlns:xlink="http://www.w3.org/1999/xlink" xlink:href="zookeys-1244-001_article-148112__-g008.jpg" position="float" orientation="portrait" xlink:type="simple" id="oo_1366345.jpg"><uri content-type="original_file" xlink:type="simple">https://binary.pensoft.net/fig/1366345</uri></graphic></fig><fig id="F7" position="float" orientation="portrait"><object-id xmlns:xlink="http://www.w3.org/1999/xlink" content-type="doi" xlink:type="simple">10.3897/zookeys.1244.148112.figure7</object-id><object-id xmlns:xlink="http://www.w3.org/1999/xlink" content-type="arpha" xlink:type="simple">85600192-8AD6-59DE-8876-F189707AB03A</object-id><label>Figure 7.</label><caption><p><italic><tp:taxon-name><tp:taxon-name-part taxon-name-part-type="genus" reg="Megapleonum">Megapleonum</tp:taxon-name-part><tp:taxon-name-part taxon-name-part-type="species" reg="wangjiani">wangjiani</tp:taxon-name-part></tp:taxon-name></italic> sp. nov., male holotype (11.7 × 9.7 mm), <abbrev xmlns:xlink="http://www.w3.org/1999/xlink" content-type="institution" xlink:title="Sun Yat-sen Museum of Biology, Sun Yat-sen University, Guangzhou, China" id="ABBRID0EI4AG" xlink:type="simple">SYSBM</abbrev> 002144 (<bold>A</bold>–<bold>C</bold>, <bold>F</bold>, <bold>G</bold>); male paratype (11.6 × 9.5 mm), <abbrev xmlns:xlink="http://www.w3.org/1999/xlink" content-type="institution" xlink:title="Sun Yat-sen Museum of Biology, Sun Yat-sen University, Guangzhou, China" id="ABBRID0EV4AG" xlink:type="simple">SYSBM</abbrev> 002145 (<bold>D</bold>); male paratype (10.9 × 9.0 mm), <abbrev xmlns:xlink="http://www.w3.org/1999/xlink" content-type="institution" xlink:title="Sun Yat-sen Museum of Biology, Sun Yat-sen University, Guangzhou, China" id="ABBRID0E34AG" xlink:type="simple">SYSBM</abbrev> 002146 (<bold>E</bold>); female paratype (16.7 × 12.8 mm), <abbrev xmlns:xlink="http://www.w3.org/1999/xlink" content-type="institution" xlink:title="Sun Yat-sen Museum of Biology, Sun Yat-sen University, Guangzhou, China" id="ABBRID0ED5AG" xlink:type="simple">SYSBM</abbrev> 00 2148 (<bold>H</bold>, <bold>I</bold>). Left maxilliped 3 (<bold>A</bold>); left G2, pleonal view (<bold>B</bold>); left G1, ventral view (<bold>C</bold>–<bold>E</bold>); major cheliped (<bold>F</bold>, <bold>H</bold>); minor cheliped (<bold>G</bold>, <bold>I</bold>). Scale bars: 1.0 mm <bold>(A</bold>–<bold>E)</bold>, 5.0 mm <bold>(F</bold>–<bold>I)</bold>.</p></caption><graphic xmlns:xlink="http://www.w3.org/1999/xlink" xlink:href="zookeys-1244-001_article-148112__-g007.jpg" position="float" orientation="portrait" xlink:type="simple" id="oo_1366344.jpg"><uri content-type="original_file" xlink:type="simple">https://binary.pensoft.net/fig/1366344</uri></graphic></fig><fig id="F10" position="float" orientation="portrait"><object-id xmlns:xlink="http://www.w3.org/1999/xlink" content-type="doi" xlink:type="simple">10.3897/zookeys.1244.148112.figure10</object-id><object-id xmlns:xlink="http://www.w3.org/1999/xlink" content-type="arpha" xlink:type="simple">D4E2BD3C-7320-5C42-BE83-DCDEF408D74B</object-id><label>Figure 10.</label><caption><p><italic><tp:taxon-name><tp:taxon-name-part taxon-name-part-type="genus" reg="Megapleonum">Megapleonum</tp:taxon-name-part><tp:taxon-name-part taxon-name-part-type="species" reg="yangdongense">yangdongense</tp:taxon-name-part></tp:taxon-name></italic> sp. nov., male holotype (17.8 × 14.5 mm), <abbrev xmlns:xlink="http://www.w3.org/1999/xlink" content-type="institution" xlink:title="Sun Yat-sen Museum of Biology, Sun Yat-sen University, Guangzhou, China" id="ABBRID0ELTBG" xlink:type="simple">SYSBM</abbrev> 002152 (<bold>A</bold>–<bold>C</bold>, <bold>F</bold>, <bold>G</bold>); male paratype (11.6 × 9.5 mm), <abbrev xmlns:xlink="http://www.w3.org/1999/xlink" content-type="institution" xlink:title="Sun Yat-sen Museum of Biology, Sun Yat-sen University, Guangzhou, China" id="ABBRID0EYTBG" xlink:type="simple">SYSBM</abbrev> 002153 (<bold>D</bold>); male paratype (16.0× 12.7 mm), <named-content xmlns:xlink="http://www.w3.org/1999/xlink" content-type="dwc:institutional_code" xlink:title="Museum of Aquatic Organism, Institute of Hydrobiology, Chinese Academy of Sciences, Wuhan, China" xlink:href="http://grbio.org/institution/institute-hydrobiology-chinese-academy-sciences-0" xlink:type="simple">IHB</named-content> (<bold>E</bold>); female paratype (16.0 × 12.4 mm), <abbrev xmlns:xlink="http://www.w3.org/1999/xlink" content-type="institution" xlink:title="Sun Yat-sen Museum of Biology, Sun Yat-sen University, Guangzhou, China" id="ABBRID0EGUBG" xlink:type="simple">SYSBM</abbrev> 002154 (<bold>H</bold>, <bold>I</bold>). Left maxilliped 3 (<bold>A</bold>); left G2, pleonal view (<bold>B</bold>); left G1, ventral view (<bold>C</bold>–<bold>E</bold>); major cheliped (<bold>F</bold>, <bold>H</bold>); minor cheliped (<bold>G</bold>, <bold>I</bold>). Scale bars: 1.0 mm <bold>(A</bold>–<bold>E)</bold>, 5.0 mm <bold>(F</bold>–<bold>I)</bold>.</p></caption><graphic xmlns:xlink="http://www.w3.org/1999/xlink" xlink:href="zookeys-1244-001_article-148112__-g010.jpg" position="float" orientation="portrait" xlink:type="simple" id="oo_1366347.jpg"><uri content-type="original_file" xlink:type="simple">https://binary.pensoft.net/fig/1366347</uri></graphic></fig><fig id="F11" position="float" orientation="portrait"><object-id xmlns:xlink="http://www.w3.org/1999/xlink" content-type="doi" xlink:type="simple">10.3897/zookeys.1244.148112.figure11</object-id><object-id xmlns:xlink="http://www.w3.org/1999/xlink" content-type="arpha" xlink:type="simple">E898A815-D593-526C-855D-757A916C9F0D</object-id><label>Figure 11.</label><caption><p>Left G1 terminal segments. <italic><tp:taxon-name><tp:taxon-name-part taxon-name-part-type="genus" reg="Megapleonum">Megapleonum</tp:taxon-name-part><tp:taxon-name-part taxon-name-part-type="species" reg="wangjiani">wangjiani</tp:taxon-name-part></tp:taxon-name></italic> sp. nov., male holotype (11.7 × 9.7 mm), <abbrev xmlns:xlink="http://www.w3.org/1999/xlink" content-type="institution" xlink:title="Sun Yat-sen Museum of Biology, Sun Yat-sen University, Guangzhou, China" id="ABBRID0E6VBG" xlink:type="simple">SYSBM</abbrev> 002144 (<bold>A</bold>, <bold>B</bold>); <italic><tp:taxon-name><tp:taxon-name-part taxon-name-part-type="genus" reg="Megapleonum">Megapleonum</tp:taxon-name-part><tp:taxon-name-part taxon-name-part-type="species" reg="yangdongense">yangdongense</tp:taxon-name-part></tp:taxon-name></italic> sp. nov., male holotype (17.8 × 14.5 mm), <abbrev xmlns:xlink="http://www.w3.org/1999/xlink" content-type="institution" xlink:title="Sun Yat-sen Museum of Biology, Sun Yat-sen University, Guangzhou, China" id="ABBRID0ETWBG" xlink:type="simple">SYSBM</abbrev> 002152(<bold>C</bold>, <bold>D</bold>). Ventral view (<bold>A</bold>, <bold>C</bold>); dorsal view (<bold>B</bold>, <bold>D</bold>). Scale bar: 1.0 mm.</p></caption><graphic xmlns:xlink="http://www.w3.org/1999/xlink" xlink:href="zookeys-1244-001_article-148112__-g011.jpg" position="float" orientation="portrait" xlink:type="simple" id="oo_1366348.jpg"><uri content-type="original_file" xlink:type="simple">https://binary.pensoft.net/fig/1366348</uri></graphic></fig><fig id="F6" position="float" orientation="portrait"><object-id xmlns:xlink="http://www.w3.org/1999/xlink" content-type="doi" xlink:type="simple">10.3897/zookeys.1244.148112.figure6</object-id><object-id xmlns:xlink="http://www.w3.org/1999/xlink" content-type="arpha" xlink:type="simple">87E8755B-0889-52C2-83B3-6AD5054E1549</object-id><label>Figure 6.</label><caption><p><italic><tp:taxon-name><tp:taxon-name-part taxon-name-part-type="genus" reg="Megapleonum">Megapleonum</tp:taxon-name-part><tp:taxon-name-part taxon-name-part-type="species" reg="wangjiani">wangjiani</tp:taxon-name-part></tp:taxon-name></italic> sp. nov., male holotype (11.7 × 9.7 mm), <abbrev xmlns:xlink="http://www.w3.org/1999/xlink" content-type="institution" xlink:title="Sun Yat-sen Museum of Biology, Sun Yat-sen University, Guangzhou, China" id="ABBRID0ES2AG" xlink:type="simple">SYSBM</abbrev> 002144 (<bold>A</bold>–<bold>D</bold>); female paratype (16.7 × 12.8 mm), <abbrev xmlns:xlink="http://www.w3.org/1999/xlink" content-type="institution" xlink:title="Sun Yat-sen Museum of Biology, Sun Yat-sen University, Guangzhou, China" id="ABBRID0E22AG" xlink:type="simple">SYSBM</abbrev> 002148 (<bold>E</bold>, <bold>F</bold>). Cephalothorax, anterior view (<bold>A</bold>); anterior thoracic sternum (<bold>B</bold>); anterior thoracic sternum and pleon, ventral view (<bold>C</bold>); sterno-pleonal cavity with G1 in situ, ventral view (<bold>D</bold>); pleon, ventral view (<bold>E</bold>); vulvae, ventral view (<bold>F</bold>).</p></caption><graphic xmlns:xlink="http://www.w3.org/1999/xlink" xlink:href="zookeys-1244-001_article-148112__-g006.jpg" position="float" orientation="portrait" xlink:type="simple" id="oo_1366343.jpg"><uri content-type="original_file" xlink:type="simple">https://binary.pensoft.net/fig/1366343</uri></graphic></fig><fig id="F9" position="float" orientation="portrait"><object-id xmlns:xlink="http://www.w3.org/1999/xlink" content-type="doi" xlink:type="simple">10.3897/zookeys.1244.148112.figure9</object-id><object-id xmlns:xlink="http://www.w3.org/1999/xlink" content-type="arpha" xlink:type="simple">41E4FE3F-A548-536E-9B2C-910C19F924B1</object-id><label>Figure 9.</label><caption><p><italic><tp:taxon-name><tp:taxon-name-part taxon-name-part-type="genus" reg="Megapleonum">Megapleonum</tp:taxon-name-part><tp:taxon-name-part taxon-name-part-type="species" reg="yangdongense">yangdongense</tp:taxon-name-part></tp:taxon-name></italic> sp. nov., male holotype (17.8 × 14.5 mm), <abbrev xmlns:xlink="http://www.w3.org/1999/xlink" content-type="institution" xlink:title="Sun Yat-sen Museum of Biology, Sun Yat-sen University, Guangzhou, China" id="ABBRID0EVRBG" xlink:type="simple">SYSBM</abbrev> 002152 (<bold>A</bold>–<bold>D</bold>); female paratype (16.0 × 12.4 mm), <abbrev xmlns:xlink="http://www.w3.org/1999/xlink" content-type="institution" xlink:title="Sun Yat-sen Museum of Biology, Sun Yat-sen University, Guangzhou, China" id="ABBRID0E5RBG" xlink:type="simple">SYSBM</abbrev> 002154 (<bold>E</bold>, <bold>F</bold>). Cephalothorax, anterior view (<bold>A</bold>); anterior thoracic sternum (<bold>B</bold>); anterior thoracic sternum and pleon, ventral view (<bold>C</bold>); sterno-pleonal cavity with G1 in situ, ventral view (<bold>D</bold>); pleon, ventral view (<bold>E</bold>); vulvae, ventral view (<bold>F</bold>).</p></caption><graphic xmlns:xlink="http://www.w3.org/1999/xlink" xlink:href="zookeys-1244-001_article-148112__-g009.jpg" position="float" orientation="portrait" xlink:type="simple" id="oo_1366346.jpg"><uri content-type="original_file" xlink:type="simple">https://binary.pensoft.net/fig/1366346</uri></graphic></fig></tp:treatment-sec><ref-list><ref id="B10"><mixed-citation xmlns:xlink="http://www.w3.org/1999/xlink" xlink:type="simple"><person-group><name name-style="western"><surname>Huang</surname><given-names>C</given-names></name><name name-style="western"><surname>Shih</surname><given-names>HT</given-names></name><name name-style="western"><surname>Ahyong</surname><given-names>ST</given-names></name></person-group> (<year>2018</year>) <article-title>Two new genera and two new species of narrow-range freshwater crabs from Guangdong, China (<tp:taxon-name><tp:taxon-name-part taxon-name-part-type="order">Decapoda</tp:taxon-name-part></tp:taxon-name>: <tp:taxon-name><tp:taxon-name-part taxon-name-part-type="infraorder">Brachyura</tp:taxon-name-part></tp:taxon-name>: <tp:taxon-name><tp:taxon-name-part taxon-name-part-type="family">Potamidae</tp:taxon-name-part></tp:taxon-name>).</article-title><source>Journal of Crustacean Biology</source><volume>38</volume>(<issue>5</issue>): <fpage>614</fpage>–<lpage>624</lpage>. <ext-link xlink:href="10.1093/jcbiol/ruy050" ext-link-type="doi" xlink:type="simple">https://doi.org/10.1093/jcbiol/ruy050</ext-link></mixed-citation></ref><ref id="B8"><mixed-citation xmlns:xlink="http://www.w3.org/1999/xlink" xlink:type="simple"><person-group><name name-style="western"><surname>Huang</surname><given-names>C</given-names></name><name name-style="western"><surname>Mao</surname><given-names>SY</given-names></name></person-group> (<year>2021</year>) The hillstream decapod crustaceans of Shenzhen, China, with description of a new species of freshwater crab (<tp:taxon-name><tp:taxon-name-part taxon-name-part-type="subphylum">Crustacea</tp:taxon-name-part></tp:taxon-name>: <tp:taxon-name><tp:taxon-name-part taxon-name-part-type="infraorder">Brachyura</tp:taxon-name-part></tp:taxon-name>: <tp:taxon-name><tp:taxon-name-part taxon-name-part-type="family">Potamidae</tp:taxon-name-part></tp:taxon-name>) in the genus <italic><tp:taxon-name><tp:taxon-name-part taxon-name-part-type="genus">Megapleonum</tp:taxon-name-part></tp:taxon-name></italic> Huang, Shih &amp; Ahyong, 2018. Zoological Studies (Taipei, Taiwan) 60: 66. <ext-link xlink:href="10.6620/ZS.2021.60-66" ext-link-type="doi" xlink:type="simple">https://doi.org/10.6620/ZS.2021.60-66</ext-link></mixed-citation></ref></ref-list></tp:taxon-treatment>
