# Supplementary material for: ﻿Four new freshwater crab species of the genus Megapleonum Huang, Shih & Ahyong, 2018 (Crustacea, Decapoda, Potamidae) from Guangdong, China
Source: Zookeys. 2025 Jul 2;1244:1–27. doi: 10.3897/zookeys.1244.148112 (PMC12242232; doi:10.3897/zookeys.1244.148112)
Supplement: XML Treatment for Megapleonum wangjiani [file zookeys.1244.148112-treatment4.xml]

<!DOCTYPE tp:taxon-treatment
  PUBLIC "-//TaxonX//DTD Taxonomic Treatment Publishing DTD v0 20100105//EN" "tax-treatment-NSO.dtd">
<tp:taxon-treatment xmlns:tp="http://www.plazi.org/taxpub"><tp:treatment-meta><kwd-group><label>Taxon classification</label><kwd>
              <named-content content-type="kingdom">Animalia</named-content>
            </kwd><kwd>
              <named-content content-type="order">Decapoda</named-content>
            </kwd><kwd>
              <named-content content-type="family">Potamidae</named-content>
            </kwd></kwd-group><mixed-citation publication-type="journal"><person-group><name><surname>Huang</surname><given-names>Chao</given-names></name><name><surname>Shih</surname><given-names>Hsi-Te</given-names></name><name><surname>Ahyong</surname><given-names>Shane T.</given-names></name></person-group><article-title>﻿Four new freshwater crab species of the genus <italic><tp:taxon-name><tp:taxon-name-part taxon-name-part-type="genus" reg="Megapleonum">Megapleonum</tp:taxon-name-part></tp:taxon-name></italic> Huang, Shih &amp; Ahyong, 2018 (<tp:taxon-name><tp:taxon-name-part taxon-name-part-type="subphylum">Crustacea</tp:taxon-name-part></tp:taxon-name>, <tp:taxon-name><tp:taxon-name-part taxon-name-part-type="order">Decapoda</tp:taxon-name-part></tp:taxon-name>, <tp:taxon-name><tp:taxon-name-part taxon-name-part-type="family">Potamidae</tp:taxon-name-part></tp:taxon-name>) from Guangdong, China</article-title><source>Zookeys</source><day>02</day><month>07</month><year>2025</year><volume>1244</volume><fpage>1</fpage><lpage>27</lpage><pub-id pub-id-type="doi">10.3897/zookeys.1244.148112</pub-id></mixed-citation></tp:treatment-meta><tp:nomenclature><label>﻿</label><tp:taxon-name>
            <object-id xmlns:xlink="http://www.w3.org/1999/xlink" content-type="arpha" xlink:type="simple">C80D0340-D964-5FCD-8913-422A01FB4647</object-id>
            <tp:taxon-name-part taxon-name-part-type="genus" reg="Megapleonum">Megapleonum</tp:taxon-name-part>
            <tp:taxon-name-part taxon-name-part-type="species" reg="wangjiani">wangjiani</tp:taxon-name-part>
            <object-id xmlns:xlink="http://www.w3.org/1999/xlink" content-type="zoobank" xlink:type="simple">https://zoobank.org/8E66307C-9F4C-4466-85D1-C7CBE7D6DB52</object-id>
          </tp:taxon-name><tp:taxon-status xmlns:xlink="http://www.w3.org/1999/xlink" xlink:type="simple">sp. nov.</tp:taxon-status><xref ref-type="fig" rid="F5">Figs 5</xref><xref ref-type="fig" rid="F6">, 6</xref><xref ref-type="fig" rid="F7">, 7</xref><xref ref-type="fig" rid="F11">, 11A, B</xref><xref ref-type="fig" rid="F13">, 13B, C</xref></tp:nomenclature><tp:treatment-sec sec-type="type material" id="SECID0E4WAG"><title>Type material.</title><p><bold><italic>Holotype</italic></bold>: • <abbrev xmlns:xlink="http://www.w3.org/1999/xlink" content-type="institution" xlink:title="Sun Yat-sen Museum of Biology, Sun Yat-sen University, Guangzhou, China" id="ABBRID0EIXAG" xlink:type="simple">SYSBM</abbrev> 002144, male (11.7 × 9.7 mm), Datianding, Dawuling Nature Reserve, Maoming City, Guangdong Province, China, <named-content xmlns:xlink="http://www.w3.org/1999/xlink" content-type="dwc:verbatimCoordinates" xlink:type="simple"><named-content content-type="geo-json" specific-use="{&#34;type&#34;:&#34;Point&#34;,&#34;coordinates&#34;:[111.220000,22.290000]}" id="NCID0EQXAG" xlink:type="simple">22.29°N, 111.22°E</named-content></named-content>, under rocks in small seepage, coll. Chao Huang, November 2018. <bold><italic>Paratypes</italic></bold>: • <abbrev xmlns:xlink="http://www.w3.org/1999/xlink" content-type="institution" xlink:title="Sun Yat-sen Museum of Biology, Sun Yat-sen University, Guangzhou, China" id="ABBRID0EYXAG" xlink:type="simple">SYSBM</abbrev> 002145–002147, 3 males (11.6 × 9.5 mm, 10.9 × 9.0 mm, 8.3 × 6.9 mm), same data as holotype. <abbrev xmlns:xlink="http://www.w3.org/1999/xlink" content-type="institution" xlink:title="Sun Yat-sen Museum of Biology, Sun Yat-sen University, Guangzhou, China" id="ABBRID0E4XAG" xlink:type="simple">SYSBM</abbrev> 002148–002151, 4 females (16.7 × 12.8 mm, 15.0 × 11.3 mm, 14.6 × 11.4 mm, 9.3 × 7.5 mm), same data as holotype. • <named-content xmlns:xlink="http://www.w3.org/1999/xlink" content-type="dwc:institutional_code" xlink:title="Jiangsu Key Laboratory for Biodiversity and Biotechnology, College of Life Sciences, Nanjing Normal University, Nanjing, China" xlink:href="http://grbio.org/institution/nanjing-normal-university" xlink:type="simple">NNU</named-content> 16C-201811MW, 1 male (10.3 × 8.3 mm), 1 female (14.6 × 11.4 mm), same data as holotype.</p></tp:treatment-sec><tp:treatment-sec sec-type="diagnosis" id="SECID0EHYAG"><title>Diagnosis.</title><p>Carapace broader than long; dorsal surface slightly convex, postorbital, epigastric cristae weak, rugose, almost confluent (Fig. <xref ref-type="fig" rid="F5">5</xref>). Maxilliped 3 merus width ~1.2× length; ischium width ~0.7× length; exopod reaching slightly beyond anterior edge of ischium, without flagellum (Fig. <xref ref-type="fig" rid="F7">7A</xref>). Ambulatory legs with dense setae; pereiopod dactylus shorter than propodus (Fig. <xref ref-type="fig" rid="F7">7</xref>). Male anterior thoracic sternum very broad, width ~2.0× length (Fig. <xref ref-type="fig" rid="F6">6B</xref>). Male pleon large, broadly triangular, pleonite 6 width ~2.6× length; telson width ~1.8× length (Fig. <xref ref-type="fig" rid="F6">6C</xref>). Female pleon subovate (Fig. <xref ref-type="fig" rid="F6">6E</xref>). G1 large, strongly sinuous, tip exceeding suture between thoracic sternites 4/5 in situ (Fig. <xref ref-type="fig" rid="F6">6D</xref>); subterminal segment length ~2.3× length of terminal segment (Fig. <xref ref-type="fig" rid="F7">7C–E</xref>). Subterminal segment outer margin strongly concave; terminal segment short, rounded, distoventrally with long setae, directed inwards, inner-proximal margin concave; tip presenting as protrusion on higher two-thirds of outer margin (Figs <xref ref-type="fig" rid="F7">7C–E</xref>, <xref ref-type="fig" rid="F11">11A, B</xref>). G2 subterminal segment slightly bent outwards distally, flagelliform terminal segment thick, ~1.7× length of subterminal segment, apex blunt, slightly swollen (Fig. <xref ref-type="fig" rid="F7">7B</xref>).</p><fig id="F5" position="float" orientation="portrait"><object-id xmlns:xlink="http://www.w3.org/1999/xlink" content-type="doi" xlink:type="simple">10.3897/zookeys.1244.148112.figure5</object-id><object-id xmlns:xlink="http://www.w3.org/1999/xlink" content-type="arpha" xlink:type="simple">0C2D3A26-331B-5A76-9804-0C11FE932E26</object-id><label>Figure 5.</label><caption><p>Dorsal habitus. <italic><tp:taxon-name><tp:taxon-name-part taxon-name-part-type="genus" reg="Megapleonum">Megapleonum</tp:taxon-name-part><tp:taxon-name-part taxon-name-part-type="species" reg="wangjiani">wangjiani</tp:taxon-name-part></tp:taxon-name></italic> sp. nov., male holotype (11.7 × 9.7 mm), <abbrev xmlns:xlink="http://www.w3.org/1999/xlink" content-type="institution" xlink:title="Sun Yat-sen Museum of Biology, Sun Yat-sen University, Guangzhou, China" id="ABBRID0EM1AG" xlink:type="simple">SYSBM</abbrev> 002144 (<bold>A</bold>); female paratype (16.7 × 12.8 mm), <abbrev xmlns:xlink="http://www.w3.org/1999/xlink" content-type="institution" xlink:title="Sun Yat-sen Museum of Biology, Sun Yat-sen University, Guangzhou, China" id="ABBRID0ET1AG" xlink:type="simple">SYSBM</abbrev> 002148 (<bold>B</bold>).</p></caption><graphic xmlns:xlink="http://www.w3.org/1999/xlink" xlink:href="zookeys-1244-001_article-148112__-g005.jpg" position="float" orientation="portrait" xlink:type="simple" id="oo_1366342.jpg"><uri content-type="original_file" xlink:type="simple">https://binary.pensoft.net/fig/1366342</uri></graphic></fig><fig id="F6" position="float" orientation="portrait"><object-id xmlns:xlink="http://www.w3.org/1999/xlink" content-type="doi" xlink:type="simple">10.3897/zookeys.1244.148112.figure6</object-id><object-id xmlns:xlink="http://www.w3.org/1999/xlink" content-type="arpha" xlink:type="simple">87E8755B-0889-52C2-83B3-6AD5054E1549</object-id><label>Figure 6.</label><caption><p><italic><tp:taxon-name><tp:taxon-name-part taxon-name-part-type="genus" reg="Megapleonum">Megapleonum</tp:taxon-name-part><tp:taxon-name-part taxon-name-part-type="species" reg="wangjiani">wangjiani</tp:taxon-name-part></tp:taxon-name></italic> sp. nov., male holotype (11.7 × 9.7 mm), <abbrev xmlns:xlink="http://www.w3.org/1999/xlink" content-type="institution" xlink:title="Sun Yat-sen Museum of Biology, Sun Yat-sen University, Guangzhou, China" id="ABBRID0ES2AG" xlink:type="simple">SYSBM</abbrev> 002144 (<bold>A</bold>–<bold>D</bold>); female paratype (16.7 × 12.8 mm), <abbrev xmlns:xlink="http://www.w3.org/1999/xlink" content-type="institution" xlink:title="Sun Yat-sen Museum of Biology, Sun Yat-sen University, Guangzhou, China" id="ABBRID0E22AG" xlink:type="simple">SYSBM</abbrev> 002148 (<bold>E</bold>, <bold>F</bold>). Cephalothorax, anterior view (<bold>A</bold>); anterior thoracic sternum (<bold>B</bold>); anterior thoracic sternum and pleon, ventral view (<bold>C</bold>); sterno-pleonal cavity with G1 in situ, ventral view (<bold>D</bold>); pleon, ventral view (<bold>E</bold>); vulvae, ventral view (<bold>F</bold>).</p></caption><graphic xmlns:xlink="http://www.w3.org/1999/xlink" xlink:href="zookeys-1244-001_article-148112__-g006.jpg" position="float" orientation="portrait" xlink:type="simple" id="oo_1366343.jpg"><uri content-type="original_file" xlink:type="simple">https://binary.pensoft.net/fig/1366343</uri></graphic></fig><fig id="F7" position="float" orientation="portrait"><object-id xmlns:xlink="http://www.w3.org/1999/xlink" content-type="doi" xlink:type="simple">10.3897/zookeys.1244.148112.figure7</object-id><object-id xmlns:xlink="http://www.w3.org/1999/xlink" content-type="arpha" xlink:type="simple">85600192-8AD6-59DE-8876-F189707AB03A</object-id><label>Figure 7.</label><caption><p><italic><tp:taxon-name><tp:taxon-name-part taxon-name-part-type="genus" reg="Megapleonum">Megapleonum</tp:taxon-name-part><tp:taxon-name-part taxon-name-part-type="species" reg="wangjiani">wangjiani</tp:taxon-name-part></tp:taxon-name></italic> sp. nov., male holotype (11.7 × 9.7 mm), <abbrev xmlns:xlink="http://www.w3.org/1999/xlink" content-type="institution" xlink:title="Sun Yat-sen Museum of Biology, Sun Yat-sen University, Guangzhou, China" id="ABBRID0EI4AG" xlink:type="simple">SYSBM</abbrev> 002144 (<bold>A</bold>–<bold>C</bold>, <bold>F</bold>, <bold>G</bold>); male paratype (11.6 × 9.5 mm), <abbrev xmlns:xlink="http://www.w3.org/1999/xlink" content-type="institution" xlink:title="Sun Yat-sen Museum of Biology, Sun Yat-sen University, Guangzhou, China" id="ABBRID0EV4AG" xlink:type="simple">SYSBM</abbrev> 002145 (<bold>D</bold>); male paratype (10.9 × 9.0 mm), <abbrev xmlns:xlink="http://www.w3.org/1999/xlink" content-type="institution" xlink:title="Sun Yat-sen Museum of Biology, Sun Yat-sen University, Guangzhou, China" id="ABBRID0E34AG" xlink:type="simple">SYSBM</abbrev> 002146 (<bold>E</bold>); female paratype (16.7 × 12.8 mm), <abbrev xmlns:xlink="http://www.w3.org/1999/xlink" content-type="institution" xlink:title="Sun Yat-sen Museum of Biology, Sun Yat-sen University, Guangzhou, China" id="ABBRID0ED5AG" xlink:type="simple">SYSBM</abbrev> 00 2148 (<bold>H</bold>, <bold>I</bold>). Left maxilliped 3 (<bold>A</bold>); left G2, pleonal view (<bold>B</bold>); left G1, ventral view (<bold>C</bold>–<bold>E</bold>); major cheliped (<bold>F</bold>, <bold>H</bold>); minor cheliped (<bold>G</bold>, <bold>I</bold>). Scale bars: 1.0 mm <bold>(A</bold>–<bold>E)</bold>, 5.0 mm <bold>(F</bold>–<bold>I)</bold>.</p></caption><graphic xmlns:xlink="http://www.w3.org/1999/xlink" xlink:href="zookeys-1244-001_article-148112__-g007.jpg" position="float" orientation="portrait" xlink:type="simple" id="oo_1366344.jpg"><uri content-type="original_file" xlink:type="simple">https://binary.pensoft.net/fig/1366344</uri></graphic></fig></tp:treatment-sec><tp:treatment-sec sec-type="description" id="SECID0EJ6AG"><title>Description.</title><p>Carapace broader than long, ~1.2× as wide as long in males (<italic>n</italic> = 4), ~1.3× as wide in mature females (<italic>n</italic> = 4); regions not pronounced, dorsal surface convex; surface finely pitted, anterolateral regions slightly rugose (Fig. <xref ref-type="fig" rid="F5">5</xref>). Frontal margin slightly sinuous, deflexed (Fig. <xref ref-type="fig" rid="F5">5</xref>). Epigastric cristae and postorbital cristae rugose, low, almost confluent; bifurcated shallow groove between epigastric cristae (Fig. <xref ref-type="fig" rid="F5">5</xref>). Branchial regions not swollen (Fig. <xref ref-type="fig" rid="F5">5</xref>). Cervical groove shallow (Fig. <xref ref-type="fig" rid="F5">5</xref>). Mesogastric region flat (Fig. <xref ref-type="fig" rid="F5">5</xref>). External orbital angle broadly triangular, outer margin slightly convex, confluent with anterolateral margin (Figs <xref ref-type="fig" rid="F5">5</xref>, <xref ref-type="fig" rid="F6">6A</xref>). Epibranchial tooth granular, indistinct (Figs <xref ref-type="fig" rid="F5">5</xref>, <xref ref-type="fig" rid="F6">6A</xref>). Anterolateral margin lined with 10–14 granules; posterolateral margin posteriorly convergent (Fig. <xref ref-type="fig" rid="F5">5</xref>); posterolateral surface smooth (Fig. <xref ref-type="fig" rid="F5">5</xref>). Orbits regular; supraorbital margins weakly cristate, infraorbital margins lined with fused granules (Fig. <xref ref-type="fig" rid="F6">6A</xref>). Eyes normal (Figs <xref ref-type="fig" rid="F5">5</xref>, <xref ref-type="fig" rid="F6">6A</xref>). Sub-orbital, pterygostomial and sub-hepatic regions generally smooth, pitted (Fig. <xref ref-type="fig" rid="F6">6A</xref>). Antennules large, folded within broad fossae; antennae very short (Fig. <xref ref-type="fig" rid="F6">6A</xref>). Median lobe of epistome buccal margin triangular, lateral margins straight (Fig. <xref ref-type="fig" rid="F6">6A</xref>).</p><p>Maxilliped 3 merus subtrapezoidal, with slight median depression, width ~1.2× length; ischium subtrapezoidal with shallow median sulcus, distomesial margin rounded, width ~0.7× length. Exopod reaching proximal one-third of merus; flagellum absent (Fig. <xref ref-type="fig" rid="F4">4A</xref>).</p><p>Chelipeds (pereiopod 1) subequal (Fig. <xref ref-type="fig" rid="F7">7F–I</xref>). Merus trigonal in cross section, surfaces generally smooth; outer dorsal margin slightly crenulated, inner and ventral margin lined with large granules (Figs <xref ref-type="fig" rid="F5">5</xref>, <xref ref-type="fig" rid="F6">6A</xref>). Carpus dorsal surface slightly rugose, with small blunt spine at inner-distal angle, spinule at base (Fig. <xref ref-type="fig" rid="F5">5</xref>). Major cheliped palm length ~1.3–1.4× height in males (<italic>n</italic> = 2), 1.4–1.5× height in females (<italic>n</italic> = 4); dactylus 0.9× palm length in males (<italic>n</italic> = 2), 0.9–1.0× palm length in females (<italic>n</italic> = 4) (Fig. <xref ref-type="fig" rid="F7">7F–I</xref>). Palm surface pitted, occlusal margin of fingers with 8–11 irregular blunt teeth, with very small gape when closed (Fig. <xref ref-type="fig" rid="F7">7F–I</xref>).</p><p>Ambulatory legs slender (pereiopods 2–5) covered with setae, especially dense on pereiopods 2, 3 (Fig. <xref ref-type="fig" rid="F5">5</xref>). Pereiopod 3 merus 0.6–0.7× <abbrev xmlns:xlink="http://www.w3.org/1999/xlink" xlink:title="Carapace length" id="ABBRID0EJDBG" xlink:type="simple">CL</abbrev> in both sexes (<italic>n</italic> = 8, Fig. <xref ref-type="fig" rid="F5">5</xref>). Pereiopod 5 propodus length 1.9–2.2× height in males (<italic>n</italic> = 4), 2.1–2.4× height in females (<italic>n</italic> = 4), shorter than dactylus (Fig. <xref ref-type="fig" rid="F5">5</xref>).</p><p>Male thoracic sternum generally smooth, sparsely pitted; sternites 1–4 width ~2.0× length; sternites 1, 2 fused to form broad triangle; fused sternites 1, 2 demarcated from sternite 3 by almost straight transverse sulcus; sternites 3, 4 fused without obvious demarcation (Fig. <xref ref-type="fig" rid="F6">6B</xref>). Male sterno-pleonal cavity reaching anteriorly slightly beyond mid-length of cheliped coxa (Fig. <xref ref-type="fig" rid="F6">6B</xref>). Male pleonal locking tubercle positioned at mid-length of sternite 5 (Fig. <xref ref-type="fig" rid="F6">6D</xref>). Female vulvae ovate, large, reaching suture of sternites 5/6, relatively widely separated (Fig. <xref ref-type="fig" rid="F6">6F</xref>).</p><p>Male pleon large, broadly triangular; somites 3–6 progressively narrower; somite 6 width ~2.6× length; telson width 1.8× length; lateral margins almost straight, apex rounded (Fig. <xref ref-type="fig" rid="F6">6C</xref>). Female pleon sub-ovate (Fig. <xref ref-type="fig" rid="F6">6E</xref>).</p><p>G1 large, strongly sinuous, tip exceeding suture between thoracic sternites 4/5 in situ (Fig. <xref ref-type="fig" rid="F6">6D</xref>); subterminal segment length ~2.3× length of terminal segment (Fig. <xref ref-type="fig" rid="F7">7C–E</xref>). Subterminal segment outer margin strongly concave; terminal segment short, rounded, distoventral region with long setae, directed inwards, inner-proximal margin concave; tip presenting as protrusion on higher two-thirds of outer margin (Figs <xref ref-type="fig" rid="F7">7C–E</xref>, <xref ref-type="fig" rid="F11">11A, B</xref>). G2 subterminal segment slightly bent outwards distally, flagelliform terminal segment thick, ~1.7× length of subterminal segment, apex blunt, slightly swollen (Fig. <xref ref-type="fig" rid="F7">7B</xref>).</p></tp:treatment-sec><tp:treatment-sec sec-type="Colour in life" id="SECID0ENFBG"><title>Colour in life.</title><p>Generally drab camouflage-brown all over, some individuals exhibit a reddish hue (Fig. <xref ref-type="fig" rid="F13">13B, C</xref>).</p></tp:treatment-sec><tp:treatment-sec sec-type="habitat" id="SECID0EXFBG"><title>Habitat.</title><p>Little is known about the ecology of this new species, aside from its occurrence at high elevations, where it inhabits seepages and is occasionally seen roaming the forest floor. <italic><tp:taxon-name><tp:taxon-name-part taxon-name-part-type="genus" reg="Megapleonum">Megapleonum</tp:taxon-name-part><tp:taxon-name-part taxon-name-part-type="species" reg="ferrumequinum">ferrumequinum</tp:taxon-name-part></tp:taxon-name></italic> sp. nov. and <italic><tp:taxon-name><tp:taxon-name-part taxon-name-part-type="genus" reg="Eurusamon">Eurusamon</tp:taxon-name-part><tp:taxon-name-part taxon-name-part-type="species" reg="guangdongense">guangdongense</tp:taxon-name-part></tp:taxon-name></italic> are also found on the same mountain, but the three species apparently occupy different niches.</p></tp:treatment-sec><tp:treatment-sec sec-type="distribution" id="SECID0ETGBG"><title>Distribution.</title><p>Dawuling Nature Reserve, Maoming City, Guangdong Province, China.</p></tp:treatment-sec><tp:treatment-sec sec-type="etymology" id="SECID0EYGBG"><title>Etymology.</title><p>This species is named in honour of its discoverer, Jian Wang, in recognition of his contribution to this study.</p></tp:treatment-sec><tp:treatment-sec sec-type="remarks" id="SECID0E4GBG"><title>Remarks.</title><p>Like many species in this genus, <italic><tp:taxon-name><tp:taxon-name-part taxon-name-part-type="genus" reg="Megapleonum">Megapleonum</tp:taxon-name-part><tp:taxon-name-part taxon-name-part-type="species" reg="wangjiani">wangjiani</tp:taxon-name-part></tp:taxon-name></italic> sp. nov. can immediately be distinguished by its distinctive G1, especially in the rounded terminal segment with the tip presenting as a protrusion on the higher two-thirds of the outer margin (Figs <xref ref-type="fig" rid="F7">7C–E</xref>, <xref ref-type="fig" rid="F11">11A, B</xref>). Apart from the G1, <italic><tp:taxon-name><tp:taxon-name-part taxon-name-part-type="genus" reg="Megapleonum">M.</tp:taxon-name-part><tp:taxon-name-part taxon-name-part-type="species" reg="wangjiani">wangjiani</tp:taxon-name-part></tp:taxon-name></italic> can be separated from the sympatric <italic><tp:taxon-name><tp:taxon-name-part taxon-name-part-type="genus" reg="Megapleonum">M.</tp:taxon-name-part><tp:taxon-name-part taxon-name-part-type="species" reg="ferrumequinum">ferrumequinum</tp:taxon-name-part></tp:taxon-name></italic> sp. nov. by its slenderer legs, with the pereiopod 5 propodus length 1.9–2.4× height, shorter than dactylus, whereas in the latter the pereiopod 5 propodus length is 1.7× height, longer than dactylus (Fig. <xref ref-type="fig" rid="F5">5A, B</xref> vs Fig. <xref ref-type="fig" rid="F3">3A</xref>). <italic><tp:taxon-name><tp:taxon-name-part taxon-name-part-type="genus" reg="Megapleonum">Megapleonum</tp:taxon-name-part><tp:taxon-name-part taxon-name-part-type="species" reg="wangjiani">wangjiani</tp:taxon-name-part></tp:taxon-name></italic> sp. nov. also has a broader male abdomen than <italic><tp:taxon-name><tp:taxon-name-part taxon-name-part-type="genus" reg="Megapleonum">M.</tp:taxon-name-part><tp:taxon-name-part taxon-name-part-type="species" reg="ferrumequinum">ferrumequinum</tp:taxon-name-part></tp:taxon-name></italic> n. sp. (Fig. <xref ref-type="fig" rid="F6">6C</xref> vs Fig. <xref ref-type="fig" rid="F3">3D</xref>). More detailed comparisons can be found in Table <xref ref-type="table" rid="T1">1</xref>.</p><p>There is noticeable sexual dimorphism in <italic><tp:taxon-name><tp:taxon-name-part taxon-name-part-type="genus" reg="Megapleonum">Megapleonum</tp:taxon-name-part><tp:taxon-name-part taxon-name-part-type="species" reg="wangjiani">wangjiani</tp:taxon-name-part></tp:taxon-name></italic> sp. nov., with males being smaller and maturing at a smaller size than females (the male <abbrev xmlns:xlink="http://www.w3.org/1999/xlink" content-type="institution" xlink:title="Sun Yat-sen Museum of Biology, Sun Yat-sen University, Guangzhou, China" id="ABBRID0EDKBG" xlink:type="simple">SYSBM</abbrev> 002147 at <abbrev xmlns:xlink="http://www.w3.org/1999/xlink" xlink:title="Carapace width" id="ABBRID0EIKBG" xlink:type="simple">CW</abbrev> 8.3 mm has a full length G1 whereas the female <abbrev xmlns:xlink="http://www.w3.org/1999/xlink" content-type="institution" xlink:title="Sun Yat-sen Museum of Biology, Sun Yat-sen University, Guangzhou, China" id="ABBRID0EMKBG" xlink:type="simple">SYSBM</abbrev> 002151 at <abbrev xmlns:xlink="http://www.w3.org/1999/xlink" xlink:title="Carapace width" id="ABBRID0ERKBG" xlink:type="simple">CW</abbrev> 9.3 mm has an immature narrow abdomen). Females also have a proportionally wider carapace (1.2× as wide as long in mature males vs ~1.3× in mature females) and more slender legs than females (pereiopod 5 propodus length 1.9–2.2× height in males vs 2.1–2.4× height in females), but these differences might also be related to size and are only obvious due to the apparent inability for the males to reach the size of females. Interspecific variation of the G1 is small, with the tip opening varying slightly in size and shape (Fig. <xref ref-type="fig" rid="F7">7C–E</xref>).</p></tp:treatment-sec><tp:treatment-sec><!--Section generated to contain objects referenced in tp:taxon-treatment.--><fig id="F11" position="float" orientation="portrait"><object-id xmlns:xlink="http://www.w3.org/1999/xlink" content-type="doi" xlink:type="simple">10.3897/zookeys.1244.148112.figure11</object-id><object-id xmlns:xlink="http://www.w3.org/1999/xlink" content-type="arpha" xlink:type="simple">E898A815-D593-526C-855D-757A916C9F0D</object-id><label>Figure 11.</label><caption><p>Left G1 terminal segments. <italic><tp:taxon-name><tp:taxon-name-part taxon-name-part-type="genus" reg="Megapleonum">Megapleonum</tp:taxon-name-part><tp:taxon-name-part taxon-name-part-type="species" reg="wangjiani">wangjiani</tp:taxon-name-part></tp:taxon-name></italic> sp. nov., male holotype (11.7 × 9.7 mm), <abbrev xmlns:xlink="http://www.w3.org/1999/xlink" content-type="institution" xlink:title="Sun Yat-sen Museum of Biology, Sun Yat-sen University, Guangzhou, China" id="ABBRID0E6VBG" xlink:type="simple">SYSBM</abbrev> 002144 (<bold>A</bold>, <bold>B</bold>); <italic><tp:taxon-name><tp:taxon-name-part taxon-name-part-type="genus" reg="Megapleonum">Megapleonum</tp:taxon-name-part><tp:taxon-name-part taxon-name-part-type="species" reg="yangdongense">yangdongense</tp:taxon-name-part></tp:taxon-name></italic> sp. nov., male holotype (17.8 × 14.5 mm), <abbrev xmlns:xlink="http://www.w3.org/1999/xlink" content-type="institution" xlink:title="Sun Yat-sen Museum of Biology, Sun Yat-sen University, Guangzhou, China" id="ABBRID0ETWBG" xlink:type="simple">SYSBM</abbrev> 002152(<bold>C</bold>, <bold>D</bold>). Ventral view (<bold>A</bold>, <bold>C</bold>); dorsal view (<bold>B</bold>, <bold>D</bold>). Scale bar: 1.0 mm.</p></caption><graphic xmlns:xlink="http://www.w3.org/1999/xlink" xlink:href="zookeys-1244-001_article-148112__-g011.jpg" position="float" orientation="portrait" xlink:type="simple" id="oo_1366348.jpg"><uri content-type="original_file" xlink:type="simple">https://binary.pensoft.net/fig/1366348</uri></graphic></fig><fig id="F13" position="float" orientation="portrait"><object-id xmlns:xlink="http://www.w3.org/1999/xlink" content-type="doi" xlink:type="simple">10.3897/zookeys.1244.148112.figure13</object-id><object-id xmlns:xlink="http://www.w3.org/1999/xlink" content-type="arpha" xlink:type="simple">0BD64ACA-CE5D-533A-95FF-54A55FD4E7C1</object-id><label>Figure 13.</label><caption><p>Colour in life. <italic><tp:taxon-name><tp:taxon-name-part taxon-name-part-type="genus" reg="Megapleonum">Megapleonum</tp:taxon-name-part><tp:taxon-name-part taxon-name-part-type="species" reg="ferrumequinum">ferrumequinum</tp:taxon-name-part></tp:taxon-name></italic> sp. nov., male (<bold>A</bold>); <italic><tp:taxon-name><tp:taxon-name-part taxon-name-part-type="genus" reg="Megapleonum">Megapleonum</tp:taxon-name-part><tp:taxon-name-part taxon-name-part-type="species" reg="wangjiani">wangjiani</tp:taxon-name-part></tp:taxon-name></italic> sp. nov., male (<bold>B</bold>); <italic><tp:taxon-name><tp:taxon-name-part taxon-name-part-type="genus" reg="Megapleonum">Megapleonum</tp:taxon-name-part><tp:taxon-name-part taxon-name-part-type="species" reg="wangjiani">wangjiani</tp:taxon-name-part></tp:taxon-name></italic> sp. nov., female (<bold>C</bold>); <italic><tp:taxon-name><tp:taxon-name-part taxon-name-part-type="genus" reg="Megapleonum">Megapleonum</tp:taxon-name-part><tp:taxon-name-part taxon-name-part-type="species" reg="yangdongense">yangdongense</tp:taxon-name-part></tp:taxon-name></italic> sp. nov., male.</p></caption><graphic xmlns:xlink="http://www.w3.org/1999/xlink" xlink:href="zookeys-1244-001_article-148112__-g013.jpg" position="float" orientation="portrait" xlink:type="simple" id="oo_1366350.jpg"><uri content-type="original_file" xlink:type="simple">https://binary.pensoft.net/fig/1366350</uri></graphic></fig><fig id="F4" position="float" orientation="portrait"><object-id xmlns:xlink="http://www.w3.org/1999/xlink" content-type="doi" xlink:type="simple">10.3897/zookeys.1244.148112.figure4</object-id><object-id xmlns:xlink="http://www.w3.org/1999/xlink" content-type="arpha" xlink:type="simple">B567F8F1-75BB-5099-B9CD-10191EBDFD5F</object-id><label>Figure 4.</label><caption><p><italic><tp:taxon-name><tp:taxon-name-part taxon-name-part-type="genus" reg="Megapleonum">Megapleonum</tp:taxon-name-part><tp:taxon-name-part taxon-name-part-type="species" reg="ferrumequinum">ferrumequinum</tp:taxon-name-part></tp:taxon-name></italic> sp. nov., male holotype (16.6 × 13.1 mm), <abbrev xmlns:xlink="http://www.w3.org/1999/xlink" content-type="institution" xlink:title="Sun Yat-sen Museum of Biology, Sun Yat-sen University, Guangzhou, China" id="ABBRID0EPXAE" xlink:type="simple">SYSBM</abbrev> 002143. Left maxilliped 3 (<bold>A</bold>); left G2, pleonal view (<bold>B</bold>); left G1, ventral view (<bold>C</bold>); major cheliped (<bold>D</bold>); minor cheliped (<bold>E</bold>); left G1 terminal segment, ventral view (<bold>F</bold>); left G1 horse-shoe structure viewed from the top (<bold>G</bold>); left G1 terminal segment, dorsal view (<bold>H</bold>). Scale bars: 1.0 mm <bold>(A</bold>–<bold>C</bold>, <bold>F</bold>–<bold>H)</bold>, 5.0 mm <bold>(D</bold>, <bold>E)</bold>.</p></caption><graphic xmlns:xlink="http://www.w3.org/1999/xlink" xlink:href="zookeys-1244-001_article-148112__-g004.jpg" position="float" orientation="portrait" xlink:type="simple" id="oo_1366341.jpg"><uri content-type="original_file" xlink:type="simple">https://binary.pensoft.net/fig/1366341</uri></graphic></fig><fig id="F3" position="float" orientation="portrait"><object-id xmlns:xlink="http://www.w3.org/1999/xlink" content-type="doi" xlink:type="simple">10.3897/zookeys.1244.148112.figure3</object-id><object-id xmlns:xlink="http://www.w3.org/1999/xlink" content-type="arpha" xlink:type="simple">D32D36F2-2B51-5BEC-A838-B7D42BA6E98B</object-id><label>Figure 3.</label><caption><p><italic><tp:taxon-name><tp:taxon-name-part taxon-name-part-type="genus" reg="Megapleonum">Megapleonum</tp:taxon-name-part><tp:taxon-name-part taxon-name-part-type="species" reg="ferrumequinum">ferrumequinum</tp:taxon-name-part></tp:taxon-name></italic> sp. nov., male holotype (16.6 × 13.1 mm), <abbrev xmlns:xlink="http://www.w3.org/1999/xlink" content-type="institution" xlink:title="Sun Yat-sen Museum of Biology, Sun Yat-sen University, Guangzhou, China" id="ABBRID0EIWAE" xlink:type="simple">SYSBM</abbrev> 002143. Dorsal habitus (<bold>A</bold>); cephalothorax, anterior view (<bold>B</bold>); anterior thoracic sternum (<bold>C</bold>); anterior thoracic sternum and pleon, ventral view (<bold>D</bold>); sterno-pleonal cavity with G1 in situ, ventral view (<bold>E</bold>).</p></caption><graphic xmlns:xlink="http://www.w3.org/1999/xlink" xlink:href="zookeys-1244-001_article-148112__-g003.jpg" position="float" orientation="portrait" xlink:type="simple" id="oo_1366340.jpg"><uri content-type="original_file" xlink:type="simple">https://binary.pensoft.net/fig/1366340</uri></graphic></fig><table-wrap id="T1" position="float" orientation="portrait"><label>Table 1.</label><caption><p>Morphological comparisons between the species within the genus <italic><tp:taxon-name><tp:taxon-name-part taxon-name-part-type="genus" reg="Megapleonum">Megapleonum</tp:taxon-name-part></tp:taxon-name></italic>.</p></caption><table id="TID0E2SBG" rules="all"><tbody><tr><th rowspan="1" colspan="1">Character</th><th rowspan="1" colspan="1"><italic><tp:taxon-name><tp:taxon-name-part taxon-name-part-type="genus" reg="Megapleonum">Megapleonum</tp:taxon-name-part><tp:taxon-name-part taxon-name-part-type="species" reg="falx">falx</tp:taxon-name-part></tp:taxon-name></italic> sp. nov.</th><th rowspan="1" colspan="1"><italic><tp:taxon-name><tp:taxon-name-part taxon-name-part-type="genus" reg="Megapleonum">Megapleonum</tp:taxon-name-part><tp:taxon-name-part taxon-name-part-type="species" reg="ferrumequinum">ferrumequinum</tp:taxon-name-part></tp:taxon-name></italic> sp. nov.</th><th rowspan="1" colspan="1"><italic><tp:taxon-name><tp:taxon-name-part taxon-name-part-type="genus" reg="Megapleonum">Megapleonum</tp:taxon-name-part><tp:taxon-name-part taxon-name-part-type="species" reg="wangjiani">wangjiani</tp:taxon-name-part></tp:taxon-name></italic> sp. nov.</th><th rowspan="1" colspan="1"><italic><tp:taxon-name><tp:taxon-name-part taxon-name-part-type="genus" reg="Megapleonum">Megapleonum</tp:taxon-name-part><tp:taxon-name-part taxon-name-part-type="species" reg="yangdongense">yangdongense</tp:taxon-name-part></tp:taxon-name></italic> sp. nov.</th><th rowspan="1" colspan="1">
                    <italic>
                      <tp:taxon-name><tp:taxon-name-part taxon-name-part-type="genus" reg="Megapleonum">Megapleonum</tp:taxon-name-part><tp:taxon-name-part taxon-name-part-type="species" reg="ehuangzhang">ehuangzhang</tp:taxon-name-part></tp:taxon-name>
                    </italic>
                  </th><th rowspan="1" colspan="1">
                    <italic>
                      <tp:taxon-name><tp:taxon-name-part taxon-name-part-type="genus" reg="Megapleonum">Megapleonum</tp:taxon-name-part><tp:taxon-name-part taxon-name-part-type="species" reg="shenzhen">shenzhen</tp:taxon-name-part></tp:taxon-name>
                    </italic>
                  </th></tr><tr><td rowspan="1" colspan="1">Carapace</td><td rowspan="1" colspan="1">Dense long setae at lateral margins, epigastric cristae and postorbital cristae confluent (Fig. <xref ref-type="fig" rid="F1">1A</xref>)</td><td rowspan="1" colspan="1">Dense long setae at lateral margins, epigastric cristae and postorbital cristae almost confluent (Fig. <xref ref-type="fig" rid="F3">3A</xref>)</td><td rowspan="1" colspan="1">Sparse short setae at lateral margins, epigastric cristae and postorbital cristae almost confluent (Fig. <xref ref-type="fig" rid="F5">5</xref>)</td><td rowspan="1" colspan="1">No setae at lateral margins, epigastric cristae and postorbital cristae confluent (Fig. <xref ref-type="fig" rid="F8">8</xref>)</td><td rowspan="1" colspan="1">No setae at lateral margins, epigastric cristae and postorbital cristae confluent (<xref ref-type="bibr" rid="B10">Huang et al. 2018</xref>: fig. 2)</td><td rowspan="1" colspan="1">No setae at lateral margins, epigastric cristae and postorbital cristae confluent (<xref ref-type="bibr" rid="B8">Huang and Mao 2021</xref>: fig. 1)</td></tr><tr><td rowspan="1" colspan="1">Maxilliped 3 exopod</td><td rowspan="1" colspan="1">With long flagellum (Fig. <xref ref-type="fig" rid="F2">2A</xref>)</td><td rowspan="1" colspan="1">With no flagellum (Fig. <xref ref-type="fig" rid="F4">4A</xref>)</td><td rowspan="1" colspan="1">With no flagellum (Fig. <xref ref-type="fig" rid="F7">7A</xref>)</td><td rowspan="1" colspan="1">With short flagellum (Fig. <xref ref-type="fig" rid="F10">10A</xref>)</td><td rowspan="1" colspan="1">With no flagellum (<xref ref-type="bibr" rid="B10">Huang et al. 2018</xref>: fig. 3D)</td><td rowspan="1" colspan="1">With vestigial flagellum (<xref ref-type="bibr" rid="B8">Huang and Mao 2021</xref>: fig. 3A)</td></tr><tr><td rowspan="1" colspan="1">Ambulatory legs</td><td rowspan="1" colspan="1">With dense long setae (Fig. <xref ref-type="fig" rid="F1">1A</xref>)</td><td rowspan="1" colspan="1">With dense long setae, particularly pereiopods 2 and 3 (Fig. <xref ref-type="fig" rid="F3">3A</xref>)</td><td rowspan="1" colspan="1">With dense long setae, particularly pereiopods 2 and 3 (Fig. <xref ref-type="fig" rid="F5">5</xref>)</td><td rowspan="1" colspan="1">With short setae (Fig. <xref ref-type="fig" rid="F8">8</xref>)</td><td rowspan="1" colspan="1">With short setae (<xref ref-type="bibr" rid="B10">Huang et al. 2018</xref>: fig. 2)</td><td rowspan="1" colspan="1">With short setae (<xref ref-type="bibr" rid="B8">Huang and Mao 2021</xref>: fig. 1)</td></tr><tr><td rowspan="1" colspan="1">Male anterior thoracic sternum width length ratio</td><td rowspan="1" colspan="1">1.8</td><td rowspan="1" colspan="1">1.9</td><td rowspan="1" colspan="1">2.0</td><td rowspan="1" colspan="1">1.9</td><td rowspan="1" colspan="1">1.9 (<xref ref-type="bibr" rid="B10">Huang et al. 2018</xref>)</td><td rowspan="1" colspan="1">1.9 (<xref ref-type="bibr" rid="B8">Huang and Mao 2021</xref>)</td></tr><tr><td rowspan="1" colspan="1">Male pleonite 6 width to length ratio</td><td rowspan="1" colspan="1">2.6</td><td rowspan="1" colspan="1">2.5</td><td rowspan="1" colspan="1">2.6</td><td rowspan="1" colspan="1">2.4</td><td rowspan="1" colspan="1">2.6 (<xref ref-type="bibr" rid="B10">Huang et al. 2018</xref>)</td><td rowspan="1" colspan="1">2.6 (<xref ref-type="bibr" rid="B8">Huang and Mao 2021</xref>)</td></tr><tr><td rowspan="1" colspan="1">Male telson width to length ratio</td><td rowspan="1" colspan="1">1.8</td><td rowspan="1" colspan="1">1.7</td><td rowspan="1" colspan="1">1.8</td><td rowspan="1" colspan="1">1.8</td><td rowspan="1" colspan="1">1.7 (<xref ref-type="bibr" rid="B10">Huang et al. 2018</xref>)</td><td rowspan="1" colspan="1">2.0 (<xref ref-type="bibr" rid="B8">Huang and Mao 2021</xref>)</td></tr><tr><td rowspan="1" colspan="1">G1 terminal segment</td><td rowspan="1" colspan="1">Strongly tapering, sickle shaped (Fig. <xref ref-type="fig" rid="F2">2F, G</xref>)</td><td rowspan="1" colspan="1">Long and curved with horseshoe shaped structure (Fig. <xref ref-type="fig" rid="F4">4F–H</xref>)</td><td rowspan="1" colspan="1">Short, rounded, distal-ventral region with long setae, tip presenting as protrusion on outer margin (Fig. <xref ref-type="fig" rid="F11">11A, B</xref>)</td><td rowspan="1" colspan="1">Short, bifurcated, prong shaped (Fig. <xref ref-type="fig" rid="F11">11C, D</xref>)</td><td rowspan="1" colspan="1">Bent outwards and folded inwards with large flap on ventral side (<xref ref-type="bibr" rid="B10">Huang et al. 2018</xref>: fig. 3C)</td><td rowspan="1" colspan="1">Stout, goose-head-shaped (<xref ref-type="bibr" rid="B8">Huang and Mao 2021</xref>: fig. 4G)</td></tr><tr><td rowspan="1" colspan="1">G2 subterminal segment proximal region</td><td rowspan="1" colspan="1">Small (Fig. <xref ref-type="fig" rid="F2">2B</xref>)</td><td rowspan="1" colspan="1">Small (Fig. <xref ref-type="fig" rid="F4">4B</xref>)</td><td rowspan="1" colspan="1">Very small (Fig. <xref ref-type="fig" rid="F7">7B</xref>)</td><td rowspan="1" colspan="1">Large (Fig. <xref ref-type="fig" rid="F10">10B</xref>)</td><td rowspan="1" colspan="1">Large (<xref ref-type="bibr" rid="B10">Huang et al. 2018</xref>: fig. 3A)</td><td rowspan="1" colspan="1">Large (<xref ref-type="bibr" rid="B8">Huang and Mao 2021</xref>: fig. 3B)</td></tr><tr><td rowspan="1" colspan="1">Female pleon</td><td rowspan="1" colspan="1">Ovate</td><td rowspan="1" colspan="1">Ovate</td><td rowspan="1" colspan="1">Ovate (Fig. <xref ref-type="fig" rid="F6">6E</xref>)</td><td rowspan="1" colspan="1">Ovate (Fig. <xref ref-type="fig" rid="F9">9E</xref>)</td><td rowspan="1" colspan="1">Linguiform (<xref ref-type="bibr" rid="B10">Huang et al. 2018</xref>: fig. 4C)</td><td rowspan="1" colspan="1">Linguiform (<xref ref-type="bibr" rid="B8">Huang and Mao 2021</xref>: fig. 2E)</td></tr></tbody></table></table-wrap><fig id="F1" position="float" orientation="portrait"><object-id xmlns:xlink="http://www.w3.org/1999/xlink" content-type="doi" xlink:type="simple">10.3897/zookeys.1244.148112.figure1</object-id><object-id xmlns:xlink="http://www.w3.org/1999/xlink" content-type="arpha" xlink:type="simple">042CE975-295E-5FF3-884F-FD4A41212858</object-id><label>Figure 1.</label><caption><p><italic><tp:taxon-name><tp:taxon-name-part taxon-name-part-type="genus" reg="Megapleonum">Megapleonum</tp:taxon-name-part><tp:taxon-name-part taxon-name-part-type="species" reg="falx">falx</tp:taxon-name-part></tp:taxon-name></italic> sp. nov., male holotype (19.6 × 15.8 mm), <abbrev xmlns:xlink="http://www.w3.org/1999/xlink" content-type="institution" xlink:title="Sun Yat-sen Museum of Biology, Sun Yat-sen University, Guangzhou, China" id="ABBRID0E6HAE" xlink:type="simple">SYSBM</abbrev> 002142. Dorsal habitus (<bold>A</bold>); cephalothorax, anterior view (<bold>B</bold>); anterior thoracic sternum (<bold>C</bold>); anterior thoracic sternum and pleon, ventral view (<bold>D</bold>); sterno-pleonal cavity with G1 in situ, ventral view (<bold>E</bold>).</p></caption><graphic xmlns:xlink="http://www.w3.org/1999/xlink" xlink:href="zookeys-1244-001_article-148112__-g001.jpg" position="float" orientation="portrait" xlink:type="simple" id="oo_1366338.jpg"><uri content-type="original_file" xlink:type="simple">https://binary.pensoft.net/fig/1366338</uri></graphic></fig><fig id="F8" position="float" orientation="portrait"><object-id xmlns:xlink="http://www.w3.org/1999/xlink" content-type="doi" xlink:type="simple">10.3897/zookeys.1244.148112.figure8</object-id><object-id xmlns:xlink="http://www.w3.org/1999/xlink" content-type="arpha" xlink:type="simple">1E61C6F8-24E8-5CCA-9EAE-4D696FE6D7C4</object-id><label>Figure 8.</label><caption><p>Dorsal habitus. <italic><tp:taxon-name><tp:taxon-name-part taxon-name-part-type="genus" reg="Megapleonum">Megapleonum</tp:taxon-name-part><tp:taxon-name-part taxon-name-part-type="species" reg="yangdongense">yangdongense</tp:taxon-name-part></tp:taxon-name></italic> sp. nov., male holotype (17.8 × 14.5 mm), <abbrev xmlns:xlink="http://www.w3.org/1999/xlink" content-type="institution" xlink:title="Sun Yat-sen Museum of Biology, Sun Yat-sen University, Guangzhou, China" id="ABBRID0EPQBG" xlink:type="simple">SYSBM</abbrev> 002152 (<bold>A</bold>); female paratype (16.0 × 12.4 mm), <abbrev xmlns:xlink="http://www.w3.org/1999/xlink" content-type="institution" xlink:title="Sun Yat-sen Museum of Biology, Sun Yat-sen University, Guangzhou, China" id="ABBRID0EWQBG" xlink:type="simple">SYSBM</abbrev> 002154 (<bold>B</bold>).</p></caption><graphic xmlns:xlink="http://www.w3.org/1999/xlink" xlink:href="zookeys-1244-001_article-148112__-g008.jpg" position="float" orientation="portrait" xlink:type="simple" id="oo_1366345.jpg"><uri content-type="original_file" xlink:type="simple">https://binary.pensoft.net/fig/1366345</uri></graphic></fig><fig id="F2" position="float" orientation="portrait"><object-id xmlns:xlink="http://www.w3.org/1999/xlink" content-type="doi" xlink:type="simple">10.3897/zookeys.1244.148112.figure2</object-id><object-id xmlns:xlink="http://www.w3.org/1999/xlink" content-type="arpha" xlink:type="simple">7487EAB4-317A-56F1-9668-58252134843F</object-id><label>Figure 2.</label><caption><p><italic><tp:taxon-name><tp:taxon-name-part taxon-name-part-type="genus" reg="Megapleonum">Megapleonum</tp:taxon-name-part><tp:taxon-name-part taxon-name-part-type="species" reg="falx">falx</tp:taxon-name-part></tp:taxon-name></italic> sp. nov., male holotype (19.6 × 15.8 mm), <abbrev xmlns:xlink="http://www.w3.org/1999/xlink" content-type="institution" xlink:title="Sun Yat-sen Museum of Biology, Sun Yat-sen University, Guangzhou, China" id="ABBRID0EGJAE" xlink:type="simple">SYSBM</abbrev> 002142. Left maxilliped 3 (<bold>A</bold>); left G2, pleonal view (<bold>B</bold>); left G1, ventral view (<bold>C</bold>); major cheliped, partially damaged (<bold>D</bold>); minor cheliped (<bold>E</bold>); left G1 terminal segment, ventral view (<bold>F</bold>); left G1 terminal segment, dorsal view (<bold>G</bold>). Scale bars: 1.0 mm (<bold>A</bold>–<bold>C</bold>, <bold>F</bold>, <bold>G)</bold>, 5.0 mm <bold>(D</bold>, <bold>E)</bold>.</p></caption><graphic xmlns:xlink="http://www.w3.org/1999/xlink" xlink:href="zookeys-1244-001_article-148112__-g002.jpg" position="float" orientation="portrait" xlink:type="simple" id="oo_1366339.jpg"><uri content-type="original_file" xlink:type="simple">https://binary.pensoft.net/fig/1366339</uri></graphic></fig><fig id="F10" position="float" orientation="portrait"><object-id xmlns:xlink="http://www.w3.org/1999/xlink" content-type="doi" xlink:type="simple">10.3897/zookeys.1244.148112.figure10</object-id><object-id xmlns:xlink="http://www.w3.org/1999/xlink" content-type="arpha" xlink:type="simple">D4E2BD3C-7320-5C42-BE83-DCDEF408D74B</object-id><label>Figure 10.</label><caption><p><italic><tp:taxon-name><tp:taxon-name-part taxon-name-part-type="genus" reg="Megapleonum">Megapleonum</tp:taxon-name-part><tp:taxon-name-part taxon-name-part-type="species" reg="yangdongense">yangdongense</tp:taxon-name-part></tp:taxon-name></italic> sp. nov., male holotype (17.8 × 14.5 mm), <abbrev xmlns:xlink="http://www.w3.org/1999/xlink" content-type="institution" xlink:title="Sun Yat-sen Museum of Biology, Sun Yat-sen University, Guangzhou, China" id="ABBRID0ELTBG" xlink:type="simple">SYSBM</abbrev> 002152 (<bold>A</bold>–<bold>C</bold>, <bold>F</bold>, <bold>G</bold>); male paratype (11.6 × 9.5 mm), <abbrev xmlns:xlink="http://www.w3.org/1999/xlink" content-type="institution" xlink:title="Sun Yat-sen Museum of Biology, Sun Yat-sen University, Guangzhou, China" id="ABBRID0EYTBG" xlink:type="simple">SYSBM</abbrev> 002153 (<bold>D</bold>); male paratype (16.0× 12.7 mm), <named-content xmlns:xlink="http://www.w3.org/1999/xlink" content-type="dwc:institutional_code" xlink:title="Museum of Aquatic Organism, Institute of Hydrobiology, Chinese Academy of Sciences, Wuhan, China" xlink:href="http://grbio.org/institution/institute-hydrobiology-chinese-academy-sciences-0" xlink:type="simple">IHB</named-content> (<bold>E</bold>); female paratype (16.0 × 12.4 mm), <abbrev xmlns:xlink="http://www.w3.org/1999/xlink" content-type="institution" xlink:title="Sun Yat-sen Museum of Biology, Sun Yat-sen University, Guangzhou, China" id="ABBRID0EGUBG" xlink:type="simple">SYSBM</abbrev> 002154 (<bold>H</bold>, <bold>I</bold>). Left maxilliped 3 (<bold>A</bold>); left G2, pleonal view (<bold>B</bold>); left G1, ventral view (<bold>C</bold>–<bold>E</bold>); major cheliped (<bold>F</bold>, <bold>H</bold>); minor cheliped (<bold>G</bold>, <bold>I</bold>). Scale bars: 1.0 mm <bold>(A</bold>–<bold>E)</bold>, 5.0 mm <bold>(F</bold>–<bold>I)</bold>.</p></caption><graphic xmlns:xlink="http://www.w3.org/1999/xlink" xlink:href="zookeys-1244-001_article-148112__-g010.jpg" position="float" orientation="portrait" xlink:type="simple" id="oo_1366347.jpg"><uri content-type="original_file" xlink:type="simple">https://binary.pensoft.net/fig/1366347</uri></graphic></fig><fig id="F9" position="float" orientation="portrait"><object-id xmlns:xlink="http://www.w3.org/1999/xlink" content-type="doi" xlink:type="simple">10.3897/zookeys.1244.148112.figure9</object-id><object-id xmlns:xlink="http://www.w3.org/1999/xlink" content-type="arpha" xlink:type="simple">41E4FE3F-A548-536E-9B2C-910C19F924B1</object-id><label>Figure 9.</label><caption><p><italic><tp:taxon-name><tp:taxon-name-part taxon-name-part-type="genus" reg="Megapleonum">Megapleonum</tp:taxon-name-part><tp:taxon-name-part taxon-name-part-type="species" reg="yangdongense">yangdongense</tp:taxon-name-part></tp:taxon-name></italic> sp. nov., male holotype (17.8 × 14.5 mm), <abbrev xmlns:xlink="http://www.w3.org/1999/xlink" content-type="institution" xlink:title="Sun Yat-sen Museum of Biology, Sun Yat-sen University, Guangzhou, China" id="ABBRID0EVRBG" xlink:type="simple">SYSBM</abbrev> 002152 (<bold>A</bold>–<bold>D</bold>); female paratype (16.0 × 12.4 mm), <abbrev xmlns:xlink="http://www.w3.org/1999/xlink" content-type="institution" xlink:title="Sun Yat-sen Museum of Biology, Sun Yat-sen University, Guangzhou, China" id="ABBRID0E5RBG" xlink:type="simple">SYSBM</abbrev> 002154 (<bold>E</bold>, <bold>F</bold>). Cephalothorax, anterior view (<bold>A</bold>); anterior thoracic sternum (<bold>B</bold>); anterior thoracic sternum and pleon, ventral view (<bold>C</bold>); sterno-pleonal cavity with G1 in situ, ventral view (<bold>D</bold>); pleon, ventral view (<bold>E</bold>); vulvae, ventral view (<bold>F</bold>).</p></caption><graphic xmlns:xlink="http://www.w3.org/1999/xlink" xlink:href="zookeys-1244-001_article-148112__-g009.jpg" position="float" orientation="portrait" xlink:type="simple" id="oo_1366346.jpg"><uri content-type="original_file" xlink:type="simple">https://binary.pensoft.net/fig/1366346</uri></graphic></fig></tp:treatment-sec><ref-list><ref id="B10"><mixed-citation xmlns:xlink="http://www.w3.org/1999/xlink" xlink:type="simple"><person-group><name name-style="western"><surname>Huang</surname><given-names>C</given-names></name><name name-style="western"><surname>Shih</surname><given-names>HT</given-names></name><name name-style="western"><surname>Ahyong</surname><given-names>ST</given-names></name></person-group> (<year>2018</year>) <article-title>Two new genera and two new species of narrow-range freshwater crabs from Guangdong, China (<tp:taxon-name><tp:taxon-name-part taxon-name-part-type="order">Decapoda</tp:taxon-name-part></tp:taxon-name>: <tp:taxon-name><tp:taxon-name-part taxon-name-part-type="infraorder">Brachyura</tp:taxon-name-part></tp:taxon-name>: <tp:taxon-name><tp:taxon-name-part taxon-name-part-type="family">Potamidae</tp:taxon-name-part></tp:taxon-name>).</article-title><source>Journal of Crustacean Biology</source><volume>38</volume>(<issue>5</issue>): <fpage>614</fpage>–<lpage>624</lpage>. <ext-link xlink:href="10.1093/jcbiol/ruy050" ext-link-type="doi" xlink:type="simple">https://doi.org/10.1093/jcbiol/ruy050</ext-link></mixed-citation></ref><ref id="B8"><mixed-citation xmlns:xlink="http://www.w3.org/1999/xlink" xlink:type="simple"><person-group><name name-style="western"><surname>Huang</surname><given-names>C</given-names></name><name name-style="western"><surname>Mao</surname><given-names>SY</given-names></name></person-group> (<year>2021</year>) The hillstream decapod crustaceans of Shenzhen, China, with description of a new species of freshwater crab (<tp:taxon-name><tp:taxon-name-part taxon-name-part-type="subphylum">Crustacea</tp:taxon-name-part></tp:taxon-name>: <tp:taxon-name><tp:taxon-name-part taxon-name-part-type="infraorder">Brachyura</tp:taxon-name-part></tp:taxon-name>: <tp:taxon-name><tp:taxon-name-part taxon-name-part-type="family">Potamidae</tp:taxon-name-part></tp:taxon-name>) in the genus <italic><tp:taxon-name><tp:taxon-name-part taxon-name-part-type="genus">Megapleonum</tp:taxon-name-part></tp:taxon-name></italic> Huang, Shih &amp; Ahyong, 2018. Zoological Studies (Taipei, Taiwan) 60: 66. <ext-link xlink:href="10.6620/ZS.2021.60-66" ext-link-type="doi" xlink:type="simple">https://doi.org/10.6620/ZS.2021.60-66</ext-link></mixed-citation></ref></ref-list></tp:taxon-treatment>
