# Supplementary material for: ﻿Four new freshwater crab species of the genus Megapleonum Huang, Shih & Ahyong, 2018 (Crustacea, Decapoda, Potamidae) from Guangdong, China
Source: Zookeys. 2025 Jul 2;1244:1–27. doi: 10.3897/zookeys.1244.148112 (PMC12242232; doi:10.3897/zookeys.1244.148112)
Supplement: XML Treatment for Megapleonum yangdongense [file zookeys.1244.148112-treatment5.xml]

<!DOCTYPE tp:taxon-treatment
  PUBLIC "-//TaxonX//DTD Taxonomic Treatment Publishing DTD v0 20100105//EN" "tax-treatment-NSO.dtd">
<tp:taxon-treatment xmlns:tp="http://www.plazi.org/taxpub"><tp:treatment-meta><kwd-group><label>Taxon classification</label><kwd>
              <named-content content-type="kingdom">Animalia</named-content>
            </kwd><kwd>
              <named-content content-type="order">Decapoda</named-content>
            </kwd><kwd>
              <named-content content-type="family">Potamidae</named-content>
            </kwd></kwd-group><mixed-citation publication-type="journal"><person-group><name><surname>Huang</surname><given-names>Chao</given-names></name><name><surname>Shih</surname><given-names>Hsi-Te</given-names></name><name><surname>Ahyong</surname><given-names>Shane T.</given-names></name></person-group><article-title>﻿Four new freshwater crab species of the genus <italic><tp:taxon-name><tp:taxon-name-part taxon-name-part-type="genus" reg="Megapleonum">Megapleonum</tp:taxon-name-part></tp:taxon-name></italic> Huang, Shih &amp; Ahyong, 2018 (<tp:taxon-name><tp:taxon-name-part taxon-name-part-type="subphylum">Crustacea</tp:taxon-name-part></tp:taxon-name>, <tp:taxon-name><tp:taxon-name-part taxon-name-part-type="order">Decapoda</tp:taxon-name-part></tp:taxon-name>, <tp:taxon-name><tp:taxon-name-part taxon-name-part-type="family">Potamidae</tp:taxon-name-part></tp:taxon-name>) from Guangdong, China</article-title><source>Zookeys</source><day>02</day><month>07</month><year>2025</year><volume>1244</volume><fpage>1</fpage><lpage>27</lpage><pub-id pub-id-type="doi">10.3897/zookeys.1244.148112</pub-id></mixed-citation></tp:treatment-meta><tp:nomenclature><label>﻿</label><tp:taxon-name>
            <object-id xmlns:xlink="http://www.w3.org/1999/xlink" content-type="arpha" xlink:type="simple">9E1C850A-B36F-51BD-9223-39DC594E89F8</object-id>
            <tp:taxon-name-part taxon-name-part-type="genus" reg="Megapleonum">Megapleonum</tp:taxon-name-part>
            <tp:taxon-name-part taxon-name-part-type="species" reg="yangdongense">yangdongense</tp:taxon-name-part>
            <object-id xmlns:xlink="http://www.w3.org/1999/xlink" content-type="zoobank" xlink:type="simple">https://zoobank.org/63BEBAEA-6C90-4FCE-809D-7E4C7FBD62FF</object-id>
          </tp:taxon-name><tp:taxon-status xmlns:xlink="http://www.w3.org/1999/xlink" xlink:type="simple">sp. nov.</tp:taxon-status><xref ref-type="fig" rid="F8">Figs 8</xref><xref ref-type="fig" rid="F9">, 9</xref><xref ref-type="fig" rid="F10">, 10</xref><xref ref-type="fig" rid="F11">, 11C, D</xref><xref ref-type="fig" rid="F13">, 13D</xref></tp:nomenclature><tp:treatment-sec sec-type="type material" id="SECID0EWMBG"><title>Type material.</title><p><bold><italic>Holotype</italic></bold>: • <abbrev xmlns:xlink="http://www.w3.org/1999/xlink" content-type="institution" xlink:title="Sun Yat-sen Museum of Biology, Sun Yat-sen University, Guangzhou, China" id="ABBRID0EBNBG" xlink:type="simple">SYSBM</abbrev> 002152, male (17.8 × 14.5 mm), Gaozhai, Yangdong County, Yangjiang City, Guangdong Province, China, <named-content xmlns:xlink="http://www.w3.org/1999/xlink" content-type="dwc:verbatimCoordinates" xlink:type="simple"><named-content content-type="geo-json" specific-use="{&#34;type&#34;:&#34;Point&#34;,&#34;coordinates&#34;:[112.070000,21.970000]}" id="NCID0EJNBG" xlink:type="simple">21.97°N; 112.07°E</named-content></named-content>, under rocks in hillstream, coll. Chao Huang, Hsi-Te Shih and Bernhard Bein, 1 June 2019. <bold><italic>Paratypes</italic></bold>: • <abbrev xmlns:xlink="http://www.w3.org/1999/xlink" content-type="institution" xlink:title="Sun Yat-sen Museum of Biology, Sun Yat-sen University, Guangzhou, China" id="ABBRID0ERNBG" xlink:type="simple">SYSBM</abbrev> 002153, male (17.3 × 13.7 mm), same data as holotype. <abbrev xmlns:xlink="http://www.w3.org/1999/xlink" content-type="institution" xlink:title="Sun Yat-sen Museum of Biology, Sun Yat-sen University, Guangzhou, China" id="ABBRID0EWNBG" xlink:type="simple">SYSBM</abbrev> 002154–002155, 2 females (16.0 × 12.4 mm, 15.3 × 12.0 mm), same data as holotype. <named-content xmlns:xlink="http://www.w3.org/1999/xlink" content-type="dwc:institutional_code" xlink:title="Museum of Aquatic Organism, Institute of Hydrobiology, Chinese Academy of Sciences, Wuhan, China" xlink:href="http://grbio.org/institution/institute-hydrobiology-chinese-academy-sciences-0" xlink:type="simple">IHB</named-content>, 2 males (16.0 × 12.7 mm, 15.4 × 12.0 mm), same data as holotype. <named-content xmlns:xlink="http://www.w3.org/1999/xlink" content-type="dwc:institutional_code" xlink:title="Zoological Collections of the Department of Life Science, National Chung Hsing University, Taichung, Taiwan" xlink:href="http://grbio.org/institution/national-chung-hsing-university" xlink:type="simple">NCHUZOOL</named-content> 15306, 2 males (16.0 × 13.1 mm, 14.9 × 11.8 mm), 1 female (16.0 × 12.6 mm), <named-content xmlns:xlink="http://www.w3.org/1999/xlink" content-type="dwc:institutional_code" xlink:title="Zoological Collections of the Department of Life Science, National Chung Hsing University, Taichung, Taiwan" xlink:href="http://grbio.org/institution/national-chung-hsing-university" xlink:type="simple">NCHUZOOL</named-content> 15307, 1 male (16.7 × 13.8 mm), same data as holotype.</p></tp:treatment-sec><tp:treatment-sec sec-type="diagnosis" id="SECID0EKOBG"><title>Diagnosis.</title><p>Carapace broader than long, dorsal surface slightly convex, postorbital, epigastric cristae confluent, sharp (Fig. <xref ref-type="fig" rid="F8">8</xref>). Maxilliped 3 merus width ~1.3× length; ischium width ~0.7× length; exopod reaching slightly beyond anterior edge of ischium; flagellum short, as long as dactylus (Fig. <xref ref-type="fig" rid="F10">10A</xref>). Ambulatory legs without long setae, pereiopod dactylus shorter than propodus (Fig. <xref ref-type="fig" rid="F8">8</xref>). Male anterior thoracic sternum very broad, width ~1.9× length (Fig. <xref ref-type="fig" rid="F9">9B</xref>). Male pleon large, broadly triangular, pleonite 6 width ~2.4× length, telson width ~1.8× length (Fig. <xref ref-type="fig" rid="F9">9C</xref>). Female pleon subovate (Fig. <xref ref-type="fig" rid="F9">9E</xref>). G1 large, sinuous, tip exceeding suture between thoracic sternites 4/5 in situ (Fig. <xref ref-type="fig" rid="F9">9D</xref>); subterminal segment length ~2.7× length of terminal segment (Fig. <xref ref-type="fig" rid="F10">10C–E</xref>); subterminal segment thick, outer margin strongly concave, distal end slanted with outer-distal section highest; terminal segment short, both lateral margins slightly convex, bifurcated with one point being opening tip and other a smaller projection on outer margin, both pointing upwards (Figs <xref ref-type="fig" rid="F10">10C–E</xref>, <xref ref-type="fig" rid="F11">11C, D</xref>). G2 subterminal segment thick, slightly bent outwards distally, flagelliform terminal segment thin, ~2.3× length of subterminal segment (Fig. <xref ref-type="fig" rid="F10">10B</xref>).</p><fig id="F8" position="float" orientation="portrait"><object-id xmlns:xlink="http://www.w3.org/1999/xlink" content-type="doi" xlink:type="simple">10.3897/zookeys.1244.148112.figure8</object-id><object-id xmlns:xlink="http://www.w3.org/1999/xlink" content-type="arpha" xlink:type="simple">1E61C6F8-24E8-5CCA-9EAE-4D696FE6D7C4</object-id><label>Figure 8.</label><caption><p>Dorsal habitus. <italic><tp:taxon-name><tp:taxon-name-part taxon-name-part-type="genus" reg="Megapleonum">Megapleonum</tp:taxon-name-part><tp:taxon-name-part taxon-name-part-type="species" reg="yangdongense">yangdongense</tp:taxon-name-part></tp:taxon-name></italic> sp. nov., male holotype (17.8 × 14.5 mm), <abbrev xmlns:xlink="http://www.w3.org/1999/xlink" content-type="institution" xlink:title="Sun Yat-sen Museum of Biology, Sun Yat-sen University, Guangzhou, China" id="ABBRID0EPQBG" xlink:type="simple">SYSBM</abbrev> 002152 (<bold>A</bold>); female paratype (16.0 × 12.4 mm), <abbrev xmlns:xlink="http://www.w3.org/1999/xlink" content-type="institution" xlink:title="Sun Yat-sen Museum of Biology, Sun Yat-sen University, Guangzhou, China" id="ABBRID0EWQBG" xlink:type="simple">SYSBM</abbrev> 002154 (<bold>B</bold>).</p></caption><graphic xmlns:xlink="http://www.w3.org/1999/xlink" xlink:href="zookeys-1244-001_article-148112__-g008.jpg" position="float" orientation="portrait" xlink:type="simple" id="oo_1366345.jpg"><uri content-type="original_file" xlink:type="simple">https://binary.pensoft.net/fig/1366345</uri></graphic></fig><fig id="F9" position="float" orientation="portrait"><object-id xmlns:xlink="http://www.w3.org/1999/xlink" content-type="doi" xlink:type="simple">10.3897/zookeys.1244.148112.figure9</object-id><object-id xmlns:xlink="http://www.w3.org/1999/xlink" content-type="arpha" xlink:type="simple">41E4FE3F-A548-536E-9B2C-910C19F924B1</object-id><label>Figure 9.</label><caption><p><italic><tp:taxon-name><tp:taxon-name-part taxon-name-part-type="genus" reg="Megapleonum">Megapleonum</tp:taxon-name-part><tp:taxon-name-part taxon-name-part-type="species" reg="yangdongense">yangdongense</tp:taxon-name-part></tp:taxon-name></italic> sp. nov., male holotype (17.8 × 14.5 mm), <abbrev xmlns:xlink="http://www.w3.org/1999/xlink" content-type="institution" xlink:title="Sun Yat-sen Museum of Biology, Sun Yat-sen University, Guangzhou, China" id="ABBRID0EVRBG" xlink:type="simple">SYSBM</abbrev> 002152 (<bold>A</bold>–<bold>D</bold>); female paratype (16.0 × 12.4 mm), <abbrev xmlns:xlink="http://www.w3.org/1999/xlink" content-type="institution" xlink:title="Sun Yat-sen Museum of Biology, Sun Yat-sen University, Guangzhou, China" id="ABBRID0E5RBG" xlink:type="simple">SYSBM</abbrev> 002154 (<bold>E</bold>, <bold>F</bold>). Cephalothorax, anterior view (<bold>A</bold>); anterior thoracic sternum (<bold>B</bold>); anterior thoracic sternum and pleon, ventral view (<bold>C</bold>); sterno-pleonal cavity with G1 in situ, ventral view (<bold>D</bold>); pleon, ventral view (<bold>E</bold>); vulvae, ventral view (<bold>F</bold>).</p></caption><graphic xmlns:xlink="http://www.w3.org/1999/xlink" xlink:href="zookeys-1244-001_article-148112__-g009.jpg" position="float" orientation="portrait" xlink:type="simple" id="oo_1366346.jpg"><uri content-type="original_file" xlink:type="simple">https://binary.pensoft.net/fig/1366346</uri></graphic></fig><fig id="F10" position="float" orientation="portrait"><object-id xmlns:xlink="http://www.w3.org/1999/xlink" content-type="doi" xlink:type="simple">10.3897/zookeys.1244.148112.figure10</object-id><object-id xmlns:xlink="http://www.w3.org/1999/xlink" content-type="arpha" xlink:type="simple">D4E2BD3C-7320-5C42-BE83-DCDEF408D74B</object-id><label>Figure 10.</label><caption><p><italic><tp:taxon-name><tp:taxon-name-part taxon-name-part-type="genus" reg="Megapleonum">Megapleonum</tp:taxon-name-part><tp:taxon-name-part taxon-name-part-type="species" reg="yangdongense">yangdongense</tp:taxon-name-part></tp:taxon-name></italic> sp. nov., male holotype (17.8 × 14.5 mm), <abbrev xmlns:xlink="http://www.w3.org/1999/xlink" content-type="institution" xlink:title="Sun Yat-sen Museum of Biology, Sun Yat-sen University, Guangzhou, China" id="ABBRID0ELTBG" xlink:type="simple">SYSBM</abbrev> 002152 (<bold>A</bold>–<bold>C</bold>, <bold>F</bold>, <bold>G</bold>); male paratype (11.6 × 9.5 mm), <abbrev xmlns:xlink="http://www.w3.org/1999/xlink" content-type="institution" xlink:title="Sun Yat-sen Museum of Biology, Sun Yat-sen University, Guangzhou, China" id="ABBRID0EYTBG" xlink:type="simple">SYSBM</abbrev> 002153 (<bold>D</bold>); male paratype (16.0× 12.7 mm), <named-content xmlns:xlink="http://www.w3.org/1999/xlink" content-type="dwc:institutional_code" xlink:title="Museum of Aquatic Organism, Institute of Hydrobiology, Chinese Academy of Sciences, Wuhan, China" xlink:href="http://grbio.org/institution/institute-hydrobiology-chinese-academy-sciences-0" xlink:type="simple">IHB</named-content> (<bold>E</bold>); female paratype (16.0 × 12.4 mm), <abbrev xmlns:xlink="http://www.w3.org/1999/xlink" content-type="institution" xlink:title="Sun Yat-sen Museum of Biology, Sun Yat-sen University, Guangzhou, China" id="ABBRID0EGUBG" xlink:type="simple">SYSBM</abbrev> 002154 (<bold>H</bold>, <bold>I</bold>). Left maxilliped 3 (<bold>A</bold>); left G2, pleonal view (<bold>B</bold>); left G1, ventral view (<bold>C</bold>–<bold>E</bold>); major cheliped (<bold>F</bold>, <bold>H</bold>); minor cheliped (<bold>G</bold>, <bold>I</bold>). Scale bars: 1.0 mm <bold>(A</bold>–<bold>E)</bold>, 5.0 mm <bold>(F</bold>–<bold>I)</bold>.</p></caption><graphic xmlns:xlink="http://www.w3.org/1999/xlink" xlink:href="zookeys-1244-001_article-148112__-g010.jpg" position="float" orientation="portrait" xlink:type="simple" id="oo_1366347.jpg"><uri content-type="original_file" xlink:type="simple">https://binary.pensoft.net/fig/1366347</uri></graphic></fig><fig id="F11" position="float" orientation="portrait"><object-id xmlns:xlink="http://www.w3.org/1999/xlink" content-type="doi" xlink:type="simple">10.3897/zookeys.1244.148112.figure11</object-id><object-id xmlns:xlink="http://www.w3.org/1999/xlink" content-type="arpha" xlink:type="simple">E898A815-D593-526C-855D-757A916C9F0D</object-id><label>Figure 11.</label><caption><p>Left G1 terminal segments. <italic><tp:taxon-name><tp:taxon-name-part taxon-name-part-type="genus" reg="Megapleonum">Megapleonum</tp:taxon-name-part><tp:taxon-name-part taxon-name-part-type="species" reg="wangjiani">wangjiani</tp:taxon-name-part></tp:taxon-name></italic> sp. nov., male holotype (11.7 × 9.7 mm), <abbrev xmlns:xlink="http://www.w3.org/1999/xlink" content-type="institution" xlink:title="Sun Yat-sen Museum of Biology, Sun Yat-sen University, Guangzhou, China" id="ABBRID0E6VBG" xlink:type="simple">SYSBM</abbrev> 002144 (<bold>A</bold>, <bold>B</bold>); <italic><tp:taxon-name><tp:taxon-name-part taxon-name-part-type="genus" reg="Megapleonum">Megapleonum</tp:taxon-name-part><tp:taxon-name-part taxon-name-part-type="species" reg="yangdongense">yangdongense</tp:taxon-name-part></tp:taxon-name></italic> sp. nov., male holotype (17.8 × 14.5 mm), <abbrev xmlns:xlink="http://www.w3.org/1999/xlink" content-type="institution" xlink:title="Sun Yat-sen Museum of Biology, Sun Yat-sen University, Guangzhou, China" id="ABBRID0ETWBG" xlink:type="simple">SYSBM</abbrev> 002152(<bold>C</bold>, <bold>D</bold>). Ventral view (<bold>A</bold>, <bold>C</bold>); dorsal view (<bold>B</bold>, <bold>D</bold>). Scale bar: 1.0 mm.</p></caption><graphic xmlns:xlink="http://www.w3.org/1999/xlink" xlink:href="zookeys-1244-001_article-148112__-g011.jpg" position="float" orientation="portrait" xlink:type="simple" id="oo_1366348.jpg"><uri content-type="original_file" xlink:type="simple">https://binary.pensoft.net/fig/1366348</uri></graphic></fig></tp:treatment-sec><tp:treatment-sec sec-type="description" id="SECID0EJXBG"><title>Description.</title><p>Carapace broader than long, males ~1.2–1.3× as wide as long (<italic>n</italic> = 6); regions not all visible, dorsal surface slightly convex; surface pitted, anterolateral regions slightly rugose (Fig. <xref ref-type="fig" rid="F8">8</xref>). Frontal margin sinuous, deflexed (Fig. <xref ref-type="fig" rid="F8">8</xref>). Epigastric cristae and postorbital cristae confluent, sharp; bifurcated shallow groove between epigastric cristae (Fig. <xref ref-type="fig" rid="F8">8</xref>). Branchial regions not swollen (Fig. <xref ref-type="fig" rid="F8">8</xref>). Cervical groove obvious (Fig. <xref ref-type="fig" rid="F8">8</xref>). Mesogastric region flat (Fig. <xref ref-type="fig" rid="F8">8</xref>). External orbital angle broadly triangular, outer margin slightly convex, almost confluent with anterolateral margin (Figs <xref ref-type="fig" rid="F8">8</xref>, <xref ref-type="fig" rid="F9">9A</xref>). Epibranchial tooth granular, indistinct (Figs <xref ref-type="fig" rid="F8">8</xref>, <xref ref-type="fig" rid="F9">9A</xref>). Anterolateral margin lined with 10–14 granules; posterolateral margin posteriorly convergent (Fig. <xref ref-type="fig" rid="F8">8</xref>); posterolateral with weak striae (Fig. <xref ref-type="fig" rid="F8">8</xref>). Orbits regular; supraorbital margins cristate, infraorbital margins lined with fused granules (Fig. <xref ref-type="fig" rid="F9">9A</xref>). Eyes normal (Figs <xref ref-type="fig" rid="F8">8</xref>, <xref ref-type="fig" rid="F9">9A</xref>). Sub-orbital, pterygostomial and sub-hepatic regions generally smooth, pitted (Fig. <xref ref-type="fig" rid="F9">9A</xref>). Antennules large, folded within broad fossae; antennae very short (Fig. <xref ref-type="fig" rid="F9">9A</xref>). Median lobe of epistome buccal margin broadly triangular, lateral margins straight (Fig. <xref ref-type="fig" rid="F9">9A</xref>).</p><p>Maxilliped 3 merus subtrapezoidal, with slight median depression, width ~1.3× length; ischium subtrapezoidal with very shallow median sulcus, distomesial margin rounded, width ~0.7× length. Exopod reaching proximal one-third of merus; flagellum short (Fig. <xref ref-type="fig" rid="F10">10A</xref>).</p><p>Chelipeds (pereiopod 1) subequal (Fig. <xref ref-type="fig" rid="F10">10F–I</xref>). Merus trigonal in cross section, surfaces generally smooth; outer dorsal margin slightly crenulated, inner and ventral margin lined with large granules (Figs <xref ref-type="fig" rid="F8">8</xref>, <xref ref-type="fig" rid="F9">9A</xref>). Carpus dorsal surface slightly rugose, with small blunt spine at inner-distal angle, spinule at base (Fig. <xref ref-type="fig" rid="F8">8</xref>). Major cheliped palm length ~1.4–1.5× height in males (<italic>n</italic> = 3), 1.4× height in females (<italic>n</italic> = 2); dactylus 0.9× palm length in males (<italic>n</italic> = 3), 0.8–0.9× palm length in females (<italic>n</italic> = 2) (Fig. <xref ref-type="fig" rid="F10">10F–I</xref>). Palm surface pitted, occlusal margin of fingers with 9–13 irregular blunt teeth, with very small gape when closed (Fig. <xref ref-type="fig" rid="F10">10F–I</xref>).</p><p>Ambulatory legs slender (pereiopods 2–5), with only very short setae on margins (Fig. <xref ref-type="fig" rid="F8">8</xref>). Pereiopod 3 merus 0.7× <abbrev xmlns:xlink="http://www.w3.org/1999/xlink" xlink:title="Carapace length" id="ABBRID0EH2BG" xlink:type="simple">CL</abbrev> in both sexes (<italic>n</italic> = 5, Fig. <xref ref-type="fig" rid="F8">8</xref>). Pereiopod 5 propodus length 1.7–2.0× height in males (<italic>n</italic> = 3), 1.8–1.9× height in females (<italic>n</italic> = 2), longer than dactylus (Fig. <xref ref-type="fig" rid="F8">8</xref>).</p><p>Male thoracic sternum generally smooth, sparsely pitted; sternites 1–4 width ~1.9× length; sternites 1, 2 fused to form broad triangle; fused sternites 1, 2 demarcated from sternite 3 by slightly sinuous sulcus; sternites 3, 4 fused with distinct sulcus (Fig. <xref ref-type="fig" rid="F9">9B</xref>). Male sterno-pleonal cavity reaching anteriorly slightly beyond mid-length of cheliped coxa (Fig. <xref ref-type="fig" rid="F9">9B</xref>). Male pleonal locking tubercle positioned at mid-length of sternite 5 (Fig. <xref ref-type="fig" rid="F9">9D</xref>). Female vulvae ovate, large, reaching suture of sternites 5/6, relatively widely separated (Fig. <xref ref-type="fig" rid="F9">9F</xref>).</p><p>Male pleon large, broadly triangular; somites 3–6 progressively narrower; somite 6 width approximately 2.4× length; telson width 1.8× length; lateral margins almost straight, apex rounded (Fig. <xref ref-type="fig" rid="F6">6C</xref>). Female pleon sub-ovate (Fig. <xref ref-type="fig" rid="F9">9E</xref>).</p><p>G1 large, sinuous, tip exceeding suture between thoracic sternites 4/5 in situ (Fig. <xref ref-type="fig" rid="F9">9D</xref>); subterminal segment length ~2.7× length of terminal segment (Fig. <xref ref-type="fig" rid="F10">10C–E</xref>). Subterminal segment thick, outer margin strongly concave, distal end slanted with outer-distal section highest; terminal segment short, both lateral margins slightly convex, bifurcated with one point being opening tip and other being smaller projection on outer margin, both pointing upwards (Figs <xref ref-type="fig" rid="F10">10C–E</xref>, <xref ref-type="fig" rid="F11">11C, D</xref>). G2 subterminal segment thick, slightly bent outwards distally, flagelliform terminal segment thin, ~2.3× length of subterminal segment (Fig. <xref ref-type="fig" rid="F10">10B</xref>).</p></tp:treatment-sec><tp:treatment-sec sec-type="Colour in life" id="SECID0EL4BG"><title>Colour in life.</title><p>Generally camouflaged in light mottled brown overall (Fig. <xref ref-type="fig" rid="F13">13D</xref>).</p></tp:treatment-sec><tp:treatment-sec sec-type="habitat" id="SECID0EV4BG"><title>Habitat.</title><p>This is a typical aquatic hill stream species that can be found residing under rocks in the shallows of the hillstream. The sympatric <italic><tp:taxon-name><tp:taxon-name-part taxon-name-part-type="genus" reg="Eurusamon">Eurusamon</tp:taxon-name-part><tp:taxon-name-part taxon-name-part-type="species" reg="guangdongense">guangdongense</tp:taxon-name-part></tp:taxon-name></italic> is also aquatic but can grow to a much larger size and mature individuals occupy the deeper areas of the hillstream.</p></tp:treatment-sec><tp:treatment-sec sec-type="distribution" id="SECID0EG5BG"><title>Distribution.</title><p>Yangdong County, Yangjiang City, Guangdong Province, China.</p></tp:treatment-sec><tp:treatment-sec sec-type="etymology" id="SECID0EL5BG"><title>Etymology.</title><p>This species is named after the type locality, Yangdong County.</p></tp:treatment-sec><tp:treatment-sec sec-type="remarks" id="SECID0EQ5BG"><title>Remarks.</title><p>This new species is closest to <italic><tp:taxon-name><tp:taxon-name-part taxon-name-part-type="genus" reg="Megapleonum">Megapleonum</tp:taxon-name-part><tp:taxon-name-part taxon-name-part-type="species" reg="ehuangzhang">ehuangzhang</tp:taxon-name-part></tp:taxon-name></italic> and especially <italic><tp:taxon-name><tp:taxon-name-part taxon-name-part-type="genus" reg="Megapleonum">M.</tp:taxon-name-part><tp:taxon-name-part taxon-name-part-type="species" reg="shenzhen">shenzhen</tp:taxon-name-part></tp:taxon-name></italic> in terms of carapace and gonopodal morphology, and the three are no doubt closely related. <italic><tp:taxon-name><tp:taxon-name-part taxon-name-part-type="genus" reg="Megapleonum">Megapleonum</tp:taxon-name-part><tp:taxon-name-part taxon-name-part-type="species" reg="yangdongense">yangdongense</tp:taxon-name-part></tp:taxon-name></italic> sp. nov., however, can be distinguished from the other two by its prong-shaped G1 terminal segment (vs folded terminal segment in <italic><tp:taxon-name><tp:taxon-name-part taxon-name-part-type="genus" reg="Megapleonum">M.</tp:taxon-name-part><tp:taxon-name-part taxon-name-part-type="species" reg="ehuangzhang">ehuangzhang</tp:taxon-name-part></tp:taxon-name></italic>, <xref ref-type="bibr" rid="B10">Huang et al. 2018</xref>: fig. 3C, and goose-head-shaped terminal segment in <italic><tp:taxon-name><tp:taxon-name-part taxon-name-part-type="genus" reg="Megapleonum">M.</tp:taxon-name-part><tp:taxon-name-part taxon-name-part-type="species" reg="shenzhen">shenzhen</tp:taxon-name-part></tp:taxon-name></italic>, <xref ref-type="bibr" rid="B8">Huang and Mao 2021</xref>: fig. 3C–E). Otherwise, it can further be separated from the two aforementioned congeners in having a slightly narrower male abdominal somite 6, with the width ~2.4× length (vs 2.6× in both <italic><tp:taxon-name><tp:taxon-name-part taxon-name-part-type="genus" reg="Megapleonum">M.</tp:taxon-name-part><tp:taxon-name-part taxon-name-part-type="species" reg="ehuangzhang">ehuangzhang</tp:taxon-name-part></tp:taxon-name></italic> and <italic><tp:taxon-name><tp:taxon-name-part taxon-name-part-type="genus" reg="Megapleonum">M.</tp:taxon-name-part><tp:taxon-name-part taxon-name-part-type="species" reg="shenzhen">shenzhen</tp:taxon-name-part></tp:taxon-name></italic>, <xref ref-type="bibr" rid="B10">Huang et al. 2018</xref>; <xref ref-type="bibr" rid="B8">Huang and Mao 2021</xref>). More detailed comparisons can be found in Table <xref ref-type="table" rid="T1">1</xref>. Interspecific variation of the G1 is minimal, with the terminal segment slightly varying in size and the outer projection of the terminal segment slightly varying in sharpness and angle (Fig. <xref ref-type="fig" rid="F10">10C–E</xref>).</p></tp:treatment-sec><tp:treatment-sec><!--Section generated to contain objects referenced in tp:taxon-treatment.--><fig id="F13" position="float" orientation="portrait"><object-id xmlns:xlink="http://www.w3.org/1999/xlink" content-type="doi" xlink:type="simple">10.3897/zookeys.1244.148112.figure13</object-id><object-id xmlns:xlink="http://www.w3.org/1999/xlink" content-type="arpha" xlink:type="simple">0BD64ACA-CE5D-533A-95FF-54A55FD4E7C1</object-id><label>Figure 13.</label><caption><p>Colour in life. <italic><tp:taxon-name><tp:taxon-name-part taxon-name-part-type="genus" reg="Megapleonum">Megapleonum</tp:taxon-name-part><tp:taxon-name-part taxon-name-part-type="species" reg="ferrumequinum">ferrumequinum</tp:taxon-name-part></tp:taxon-name></italic> sp. nov., male (<bold>A</bold>); <italic><tp:taxon-name><tp:taxon-name-part taxon-name-part-type="genus" reg="Megapleonum">Megapleonum</tp:taxon-name-part><tp:taxon-name-part taxon-name-part-type="species" reg="wangjiani">wangjiani</tp:taxon-name-part></tp:taxon-name></italic> sp. nov., male (<bold>B</bold>); <italic><tp:taxon-name><tp:taxon-name-part taxon-name-part-type="genus" reg="Megapleonum">Megapleonum</tp:taxon-name-part><tp:taxon-name-part taxon-name-part-type="species" reg="wangjiani">wangjiani</tp:taxon-name-part></tp:taxon-name></italic> sp. nov., female (<bold>C</bold>); <italic><tp:taxon-name><tp:taxon-name-part taxon-name-part-type="genus" reg="Megapleonum">Megapleonum</tp:taxon-name-part><tp:taxon-name-part taxon-name-part-type="species" reg="yangdongense">yangdongense</tp:taxon-name-part></tp:taxon-name></italic> sp. nov., male.</p></caption><graphic xmlns:xlink="http://www.w3.org/1999/xlink" xlink:href="zookeys-1244-001_article-148112__-g013.jpg" position="float" orientation="portrait" xlink:type="simple" id="oo_1366350.jpg"><uri content-type="original_file" xlink:type="simple">https://binary.pensoft.net/fig/1366350</uri></graphic></fig><fig id="F6" position="float" orientation="portrait"><object-id xmlns:xlink="http://www.w3.org/1999/xlink" content-type="doi" xlink:type="simple">10.3897/zookeys.1244.148112.figure6</object-id><object-id xmlns:xlink="http://www.w3.org/1999/xlink" content-type="arpha" xlink:type="simple">87E8755B-0889-52C2-83B3-6AD5054E1549</object-id><label>Figure 6.</label><caption><p><italic><tp:taxon-name><tp:taxon-name-part taxon-name-part-type="genus" reg="Megapleonum">Megapleonum</tp:taxon-name-part><tp:taxon-name-part taxon-name-part-type="species" reg="wangjiani">wangjiani</tp:taxon-name-part></tp:taxon-name></italic> sp. nov., male holotype (11.7 × 9.7 mm), <abbrev xmlns:xlink="http://www.w3.org/1999/xlink" content-type="institution" xlink:title="Sun Yat-sen Museum of Biology, Sun Yat-sen University, Guangzhou, China" id="ABBRID0ES2AG" xlink:type="simple">SYSBM</abbrev> 002144 (<bold>A</bold>–<bold>D</bold>); female paratype (16.7 × 12.8 mm), <abbrev xmlns:xlink="http://www.w3.org/1999/xlink" content-type="institution" xlink:title="Sun Yat-sen Museum of Biology, Sun Yat-sen University, Guangzhou, China" id="ABBRID0E22AG" xlink:type="simple">SYSBM</abbrev> 002148 (<bold>E</bold>, <bold>F</bold>). Cephalothorax, anterior view (<bold>A</bold>); anterior thoracic sternum (<bold>B</bold>); anterior thoracic sternum and pleon, ventral view (<bold>C</bold>); sterno-pleonal cavity with G1 in situ, ventral view (<bold>D</bold>); pleon, ventral view (<bold>E</bold>); vulvae, ventral view (<bold>F</bold>).</p></caption><graphic xmlns:xlink="http://www.w3.org/1999/xlink" xlink:href="zookeys-1244-001_article-148112__-g006.jpg" position="float" orientation="portrait" xlink:type="simple" id="oo_1366343.jpg"><uri content-type="original_file" xlink:type="simple">https://binary.pensoft.net/fig/1366343</uri></graphic></fig><table-wrap id="T1" position="float" orientation="portrait"><label>Table 1.</label><caption><p>Morphological comparisons between the species within the genus <italic><tp:taxon-name><tp:taxon-name-part taxon-name-part-type="genus" reg="Megapleonum">Megapleonum</tp:taxon-name-part></tp:taxon-name></italic>.</p></caption><table id="TID0E2SBG" rules="all"><tbody><tr><th rowspan="1" colspan="1">Character</th><th rowspan="1" colspan="1"><italic><tp:taxon-name><tp:taxon-name-part taxon-name-part-type="genus" reg="Megapleonum">Megapleonum</tp:taxon-name-part><tp:taxon-name-part taxon-name-part-type="species" reg="falx">falx</tp:taxon-name-part></tp:taxon-name></italic> sp. nov.</th><th rowspan="1" colspan="1"><italic><tp:taxon-name><tp:taxon-name-part taxon-name-part-type="genus" reg="Megapleonum">Megapleonum</tp:taxon-name-part><tp:taxon-name-part taxon-name-part-type="species" reg="ferrumequinum">ferrumequinum</tp:taxon-name-part></tp:taxon-name></italic> sp. nov.</th><th rowspan="1" colspan="1"><italic><tp:taxon-name><tp:taxon-name-part taxon-name-part-type="genus" reg="Megapleonum">Megapleonum</tp:taxon-name-part><tp:taxon-name-part taxon-name-part-type="species" reg="wangjiani">wangjiani</tp:taxon-name-part></tp:taxon-name></italic> sp. nov.</th><th rowspan="1" colspan="1"><italic><tp:taxon-name><tp:taxon-name-part taxon-name-part-type="genus" reg="Megapleonum">Megapleonum</tp:taxon-name-part><tp:taxon-name-part taxon-name-part-type="species" reg="yangdongense">yangdongense</tp:taxon-name-part></tp:taxon-name></italic> sp. nov.</th><th rowspan="1" colspan="1">
                    <italic>
                      <tp:taxon-name><tp:taxon-name-part taxon-name-part-type="genus" reg="Megapleonum">Megapleonum</tp:taxon-name-part><tp:taxon-name-part taxon-name-part-type="species" reg="ehuangzhang">ehuangzhang</tp:taxon-name-part></tp:taxon-name>
                    </italic>
                  </th><th rowspan="1" colspan="1">
                    <italic>
                      <tp:taxon-name><tp:taxon-name-part taxon-name-part-type="genus" reg="Megapleonum">Megapleonum</tp:taxon-name-part><tp:taxon-name-part taxon-name-part-type="species" reg="shenzhen">shenzhen</tp:taxon-name-part></tp:taxon-name>
                    </italic>
                  </th></tr><tr><td rowspan="1" colspan="1">Carapace</td><td rowspan="1" colspan="1">Dense long setae at lateral margins, epigastric cristae and postorbital cristae confluent (Fig. <xref ref-type="fig" rid="F1">1A</xref>)</td><td rowspan="1" colspan="1">Dense long setae at lateral margins, epigastric cristae and postorbital cristae almost confluent (Fig. <xref ref-type="fig" rid="F3">3A</xref>)</td><td rowspan="1" colspan="1">Sparse short setae at lateral margins, epigastric cristae and postorbital cristae almost confluent (Fig. <xref ref-type="fig" rid="F5">5</xref>)</td><td rowspan="1" colspan="1">No setae at lateral margins, epigastric cristae and postorbital cristae confluent (Fig. <xref ref-type="fig" rid="F8">8</xref>)</td><td rowspan="1" colspan="1">No setae at lateral margins, epigastric cristae and postorbital cristae confluent (<xref ref-type="bibr" rid="B10">Huang et al. 2018</xref>: fig. 2)</td><td rowspan="1" colspan="1">No setae at lateral margins, epigastric cristae and postorbital cristae confluent (<xref ref-type="bibr" rid="B8">Huang and Mao 2021</xref>: fig. 1)</td></tr><tr><td rowspan="1" colspan="1">Maxilliped 3 exopod</td><td rowspan="1" colspan="1">With long flagellum (Fig. <xref ref-type="fig" rid="F2">2A</xref>)</td><td rowspan="1" colspan="1">With no flagellum (Fig. <xref ref-type="fig" rid="F4">4A</xref>)</td><td rowspan="1" colspan="1">With no flagellum (Fig. <xref ref-type="fig" rid="F7">7A</xref>)</td><td rowspan="1" colspan="1">With short flagellum (Fig. <xref ref-type="fig" rid="F10">10A</xref>)</td><td rowspan="1" colspan="1">With no flagellum (<xref ref-type="bibr" rid="B10">Huang et al. 2018</xref>: fig. 3D)</td><td rowspan="1" colspan="1">With vestigial flagellum (<xref ref-type="bibr" rid="B8">Huang and Mao 2021</xref>: fig. 3A)</td></tr><tr><td rowspan="1" colspan="1">Ambulatory legs</td><td rowspan="1" colspan="1">With dense long setae (Fig. <xref ref-type="fig" rid="F1">1A</xref>)</td><td rowspan="1" colspan="1">With dense long setae, particularly pereiopods 2 and 3 (Fig. <xref ref-type="fig" rid="F3">3A</xref>)</td><td rowspan="1" colspan="1">With dense long setae, particularly pereiopods 2 and 3 (Fig. <xref ref-type="fig" rid="F5">5</xref>)</td><td rowspan="1" colspan="1">With short setae (Fig. <xref ref-type="fig" rid="F8">8</xref>)</td><td rowspan="1" colspan="1">With short setae (<xref ref-type="bibr" rid="B10">Huang et al. 2018</xref>: fig. 2)</td><td rowspan="1" colspan="1">With short setae (<xref ref-type="bibr" rid="B8">Huang and Mao 2021</xref>: fig. 1)</td></tr><tr><td rowspan="1" colspan="1">Male anterior thoracic sternum width length ratio</td><td rowspan="1" colspan="1">1.8</td><td rowspan="1" colspan="1">1.9</td><td rowspan="1" colspan="1">2.0</td><td rowspan="1" colspan="1">1.9</td><td rowspan="1" colspan="1">1.9 (<xref ref-type="bibr" rid="B10">Huang et al. 2018</xref>)</td><td rowspan="1" colspan="1">1.9 (<xref ref-type="bibr" rid="B8">Huang and Mao 2021</xref>)</td></tr><tr><td rowspan="1" colspan="1">Male pleonite 6 width to length ratio</td><td rowspan="1" colspan="1">2.6</td><td rowspan="1" colspan="1">2.5</td><td rowspan="1" colspan="1">2.6</td><td rowspan="1" colspan="1">2.4</td><td rowspan="1" colspan="1">2.6 (<xref ref-type="bibr" rid="B10">Huang et al. 2018</xref>)</td><td rowspan="1" colspan="1">2.6 (<xref ref-type="bibr" rid="B8">Huang and Mao 2021</xref>)</td></tr><tr><td rowspan="1" colspan="1">Male telson width to length ratio</td><td rowspan="1" colspan="1">1.8</td><td rowspan="1" colspan="1">1.7</td><td rowspan="1" colspan="1">1.8</td><td rowspan="1" colspan="1">1.8</td><td rowspan="1" colspan="1">1.7 (<xref ref-type="bibr" rid="B10">Huang et al. 2018</xref>)</td><td rowspan="1" colspan="1">2.0 (<xref ref-type="bibr" rid="B8">Huang and Mao 2021</xref>)</td></tr><tr><td rowspan="1" colspan="1">G1 terminal segment</td><td rowspan="1" colspan="1">Strongly tapering, sickle shaped (Fig. <xref ref-type="fig" rid="F2">2F, G</xref>)</td><td rowspan="1" colspan="1">Long and curved with horseshoe shaped structure (Fig. <xref ref-type="fig" rid="F4">4F–H</xref>)</td><td rowspan="1" colspan="1">Short, rounded, distal-ventral region with long setae, tip presenting as protrusion on outer margin (Fig. <xref ref-type="fig" rid="F11">11A, B</xref>)</td><td rowspan="1" colspan="1">Short, bifurcated, prong shaped (Fig. <xref ref-type="fig" rid="F11">11C, D</xref>)</td><td rowspan="1" colspan="1">Bent outwards and folded inwards with large flap on ventral side (<xref ref-type="bibr" rid="B10">Huang et al. 2018</xref>: fig. 3C)</td><td rowspan="1" colspan="1">Stout, goose-head-shaped (<xref ref-type="bibr" rid="B8">Huang and Mao 2021</xref>: fig. 4G)</td></tr><tr><td rowspan="1" colspan="1">G2 subterminal segment proximal region</td><td rowspan="1" colspan="1">Small (Fig. <xref ref-type="fig" rid="F2">2B</xref>)</td><td rowspan="1" colspan="1">Small (Fig. <xref ref-type="fig" rid="F4">4B</xref>)</td><td rowspan="1" colspan="1">Very small (Fig. <xref ref-type="fig" rid="F7">7B</xref>)</td><td rowspan="1" colspan="1">Large (Fig. <xref ref-type="fig" rid="F10">10B</xref>)</td><td rowspan="1" colspan="1">Large (<xref ref-type="bibr" rid="B10">Huang et al. 2018</xref>: fig. 3A)</td><td rowspan="1" colspan="1">Large (<xref ref-type="bibr" rid="B8">Huang and Mao 2021</xref>: fig. 3B)</td></tr><tr><td rowspan="1" colspan="1">Female pleon</td><td rowspan="1" colspan="1">Ovate</td><td rowspan="1" colspan="1">Ovate</td><td rowspan="1" colspan="1">Ovate (Fig. <xref ref-type="fig" rid="F6">6E</xref>)</td><td rowspan="1" colspan="1">Ovate (Fig. <xref ref-type="fig" rid="F9">9E</xref>)</td><td rowspan="1" colspan="1">Linguiform (<xref ref-type="bibr" rid="B10">Huang et al. 2018</xref>: fig. 4C)</td><td rowspan="1" colspan="1">Linguiform (<xref ref-type="bibr" rid="B8">Huang and Mao 2021</xref>: fig. 2E)</td></tr></tbody></table></table-wrap><fig id="F1" position="float" orientation="portrait"><object-id xmlns:xlink="http://www.w3.org/1999/xlink" content-type="doi" xlink:type="simple">10.3897/zookeys.1244.148112.figure1</object-id><object-id xmlns:xlink="http://www.w3.org/1999/xlink" content-type="arpha" xlink:type="simple">042CE975-295E-5FF3-884F-FD4A41212858</object-id><label>Figure 1.</label><caption><p><italic><tp:taxon-name><tp:taxon-name-part taxon-name-part-type="genus" reg="Megapleonum">Megapleonum</tp:taxon-name-part><tp:taxon-name-part taxon-name-part-type="species" reg="falx">falx</tp:taxon-name-part></tp:taxon-name></italic> sp. nov., male holotype (19.6 × 15.8 mm), <abbrev xmlns:xlink="http://www.w3.org/1999/xlink" content-type="institution" xlink:title="Sun Yat-sen Museum of Biology, Sun Yat-sen University, Guangzhou, China" id="ABBRID0E6HAE" xlink:type="simple">SYSBM</abbrev> 002142. Dorsal habitus (<bold>A</bold>); cephalothorax, anterior view (<bold>B</bold>); anterior thoracic sternum (<bold>C</bold>); anterior thoracic sternum and pleon, ventral view (<bold>D</bold>); sterno-pleonal cavity with G1 in situ, ventral view (<bold>E</bold>).</p></caption><graphic xmlns:xlink="http://www.w3.org/1999/xlink" xlink:href="zookeys-1244-001_article-148112__-g001.jpg" position="float" orientation="portrait" xlink:type="simple" id="oo_1366338.jpg"><uri content-type="original_file" xlink:type="simple">https://binary.pensoft.net/fig/1366338</uri></graphic></fig><fig id="F3" position="float" orientation="portrait"><object-id xmlns:xlink="http://www.w3.org/1999/xlink" content-type="doi" xlink:type="simple">10.3897/zookeys.1244.148112.figure3</object-id><object-id xmlns:xlink="http://www.w3.org/1999/xlink" content-type="arpha" xlink:type="simple">D32D36F2-2B51-5BEC-A838-B7D42BA6E98B</object-id><label>Figure 3.</label><caption><p><italic><tp:taxon-name><tp:taxon-name-part taxon-name-part-type="genus" reg="Megapleonum">Megapleonum</tp:taxon-name-part><tp:taxon-name-part taxon-name-part-type="species" reg="ferrumequinum">ferrumequinum</tp:taxon-name-part></tp:taxon-name></italic> sp. nov., male holotype (16.6 × 13.1 mm), <abbrev xmlns:xlink="http://www.w3.org/1999/xlink" content-type="institution" xlink:title="Sun Yat-sen Museum of Biology, Sun Yat-sen University, Guangzhou, China" id="ABBRID0EIWAE" xlink:type="simple">SYSBM</abbrev> 002143. Dorsal habitus (<bold>A</bold>); cephalothorax, anterior view (<bold>B</bold>); anterior thoracic sternum (<bold>C</bold>); anterior thoracic sternum and pleon, ventral view (<bold>D</bold>); sterno-pleonal cavity with G1 in situ, ventral view (<bold>E</bold>).</p></caption><graphic xmlns:xlink="http://www.w3.org/1999/xlink" xlink:href="zookeys-1244-001_article-148112__-g003.jpg" position="float" orientation="portrait" xlink:type="simple" id="oo_1366340.jpg"><uri content-type="original_file" xlink:type="simple">https://binary.pensoft.net/fig/1366340</uri></graphic></fig><fig id="F5" position="float" orientation="portrait"><object-id xmlns:xlink="http://www.w3.org/1999/xlink" content-type="doi" xlink:type="simple">10.3897/zookeys.1244.148112.figure5</object-id><object-id xmlns:xlink="http://www.w3.org/1999/xlink" content-type="arpha" xlink:type="simple">0C2D3A26-331B-5A76-9804-0C11FE932E26</object-id><label>Figure 5.</label><caption><p>Dorsal habitus. <italic><tp:taxon-name><tp:taxon-name-part taxon-name-part-type="genus" reg="Megapleonum">Megapleonum</tp:taxon-name-part><tp:taxon-name-part taxon-name-part-type="species" reg="wangjiani">wangjiani</tp:taxon-name-part></tp:taxon-name></italic> sp. nov., male holotype (11.7 × 9.7 mm), <abbrev xmlns:xlink="http://www.w3.org/1999/xlink" content-type="institution" xlink:title="Sun Yat-sen Museum of Biology, Sun Yat-sen University, Guangzhou, China" id="ABBRID0EM1AG" xlink:type="simple">SYSBM</abbrev> 002144 (<bold>A</bold>); female paratype (16.7 × 12.8 mm), <abbrev xmlns:xlink="http://www.w3.org/1999/xlink" content-type="institution" xlink:title="Sun Yat-sen Museum of Biology, Sun Yat-sen University, Guangzhou, China" id="ABBRID0ET1AG" xlink:type="simple">SYSBM</abbrev> 002148 (<bold>B</bold>).</p></caption><graphic xmlns:xlink="http://www.w3.org/1999/xlink" xlink:href="zookeys-1244-001_article-148112__-g005.jpg" position="float" orientation="portrait" xlink:type="simple" id="oo_1366342.jpg"><uri content-type="original_file" xlink:type="simple">https://binary.pensoft.net/fig/1366342</uri></graphic></fig><fig id="F2" position="float" orientation="portrait"><object-id xmlns:xlink="http://www.w3.org/1999/xlink" content-type="doi" xlink:type="simple">10.3897/zookeys.1244.148112.figure2</object-id><object-id xmlns:xlink="http://www.w3.org/1999/xlink" content-type="arpha" xlink:type="simple">7487EAB4-317A-56F1-9668-58252134843F</object-id><label>Figure 2.</label><caption><p><italic><tp:taxon-name><tp:taxon-name-part taxon-name-part-type="genus" reg="Megapleonum">Megapleonum</tp:taxon-name-part><tp:taxon-name-part taxon-name-part-type="species" reg="falx">falx</tp:taxon-name-part></tp:taxon-name></italic> sp. nov., male holotype (19.6 × 15.8 mm), <abbrev xmlns:xlink="http://www.w3.org/1999/xlink" content-type="institution" xlink:title="Sun Yat-sen Museum of Biology, Sun Yat-sen University, Guangzhou, China" id="ABBRID0EGJAE" xlink:type="simple">SYSBM</abbrev> 002142. Left maxilliped 3 (<bold>A</bold>); left G2, pleonal view (<bold>B</bold>); left G1, ventral view (<bold>C</bold>); major cheliped, partially damaged (<bold>D</bold>); minor cheliped (<bold>E</bold>); left G1 terminal segment, ventral view (<bold>F</bold>); left G1 terminal segment, dorsal view (<bold>G</bold>). Scale bars: 1.0 mm (<bold>A</bold>–<bold>C</bold>, <bold>F</bold>, <bold>G)</bold>, 5.0 mm <bold>(D</bold>, <bold>E)</bold>.</p></caption><graphic xmlns:xlink="http://www.w3.org/1999/xlink" xlink:href="zookeys-1244-001_article-148112__-g002.jpg" position="float" orientation="portrait" xlink:type="simple" id="oo_1366339.jpg"><uri content-type="original_file" xlink:type="simple">https://binary.pensoft.net/fig/1366339</uri></graphic></fig><fig id="F4" position="float" orientation="portrait"><object-id xmlns:xlink="http://www.w3.org/1999/xlink" content-type="doi" xlink:type="simple">10.3897/zookeys.1244.148112.figure4</object-id><object-id xmlns:xlink="http://www.w3.org/1999/xlink" content-type="arpha" xlink:type="simple">B567F8F1-75BB-5099-B9CD-10191EBDFD5F</object-id><label>Figure 4.</label><caption><p><italic><tp:taxon-name><tp:taxon-name-part taxon-name-part-type="genus" reg="Megapleonum">Megapleonum</tp:taxon-name-part><tp:taxon-name-part taxon-name-part-type="species" reg="ferrumequinum">ferrumequinum</tp:taxon-name-part></tp:taxon-name></italic> sp. nov., male holotype (16.6 × 13.1 mm), <abbrev xmlns:xlink="http://www.w3.org/1999/xlink" content-type="institution" xlink:title="Sun Yat-sen Museum of Biology, Sun Yat-sen University, Guangzhou, China" id="ABBRID0EPXAE" xlink:type="simple">SYSBM</abbrev> 002143. Left maxilliped 3 (<bold>A</bold>); left G2, pleonal view (<bold>B</bold>); left G1, ventral view (<bold>C</bold>); major cheliped (<bold>D</bold>); minor cheliped (<bold>E</bold>); left G1 terminal segment, ventral view (<bold>F</bold>); left G1 horse-shoe structure viewed from the top (<bold>G</bold>); left G1 terminal segment, dorsal view (<bold>H</bold>). Scale bars: 1.0 mm <bold>(A</bold>–<bold>C</bold>, <bold>F</bold>–<bold>H)</bold>, 5.0 mm <bold>(D</bold>, <bold>E)</bold>.</p></caption><graphic xmlns:xlink="http://www.w3.org/1999/xlink" xlink:href="zookeys-1244-001_article-148112__-g004.jpg" position="float" orientation="portrait" xlink:type="simple" id="oo_1366341.jpg"><uri content-type="original_file" xlink:type="simple">https://binary.pensoft.net/fig/1366341</uri></graphic></fig><fig id="F7" position="float" orientation="portrait"><object-id xmlns:xlink="http://www.w3.org/1999/xlink" content-type="doi" xlink:type="simple">10.3897/zookeys.1244.148112.figure7</object-id><object-id xmlns:xlink="http://www.w3.org/1999/xlink" content-type="arpha" xlink:type="simple">85600192-8AD6-59DE-8876-F189707AB03A</object-id><label>Figure 7.</label><caption><p><italic><tp:taxon-name><tp:taxon-name-part taxon-name-part-type="genus" reg="Megapleonum">Megapleonum</tp:taxon-name-part><tp:taxon-name-part taxon-name-part-type="species" reg="wangjiani">wangjiani</tp:taxon-name-part></tp:taxon-name></italic> sp. nov., male holotype (11.7 × 9.7 mm), <abbrev xmlns:xlink="http://www.w3.org/1999/xlink" content-type="institution" xlink:title="Sun Yat-sen Museum of Biology, Sun Yat-sen University, Guangzhou, China" id="ABBRID0EI4AG" xlink:type="simple">SYSBM</abbrev> 002144 (<bold>A</bold>–<bold>C</bold>, <bold>F</bold>, <bold>G</bold>); male paratype (11.6 × 9.5 mm), <abbrev xmlns:xlink="http://www.w3.org/1999/xlink" content-type="institution" xlink:title="Sun Yat-sen Museum of Biology, Sun Yat-sen University, Guangzhou, China" id="ABBRID0EV4AG" xlink:type="simple">SYSBM</abbrev> 002145 (<bold>D</bold>); male paratype (10.9 × 9.0 mm), <abbrev xmlns:xlink="http://www.w3.org/1999/xlink" content-type="institution" xlink:title="Sun Yat-sen Museum of Biology, Sun Yat-sen University, Guangzhou, China" id="ABBRID0E34AG" xlink:type="simple">SYSBM</abbrev> 002146 (<bold>E</bold>); female paratype (16.7 × 12.8 mm), <abbrev xmlns:xlink="http://www.w3.org/1999/xlink" content-type="institution" xlink:title="Sun Yat-sen Museum of Biology, Sun Yat-sen University, Guangzhou, China" id="ABBRID0ED5AG" xlink:type="simple">SYSBM</abbrev> 00 2148 (<bold>H</bold>, <bold>I</bold>). Left maxilliped 3 (<bold>A</bold>); left G2, pleonal view (<bold>B</bold>); left G1, ventral view (<bold>C</bold>–<bold>E</bold>); major cheliped (<bold>F</bold>, <bold>H</bold>); minor cheliped (<bold>G</bold>, <bold>I</bold>). Scale bars: 1.0 mm <bold>(A</bold>–<bold>E)</bold>, 5.0 mm <bold>(F</bold>–<bold>I)</bold>.</p></caption><graphic xmlns:xlink="http://www.w3.org/1999/xlink" xlink:href="zookeys-1244-001_article-148112__-g007.jpg" position="float" orientation="portrait" xlink:type="simple" id="oo_1366344.jpg"><uri content-type="original_file" xlink:type="simple">https://binary.pensoft.net/fig/1366344</uri></graphic></fig></tp:treatment-sec><ref-list><ref id="B10"><mixed-citation xmlns:xlink="http://www.w3.org/1999/xlink" xlink:type="simple"><person-group><name name-style="western"><surname>Huang</surname><given-names>C</given-names></name><name name-style="western"><surname>Shih</surname><given-names>HT</given-names></name><name name-style="western"><surname>Ahyong</surname><given-names>ST</given-names></name></person-group> (<year>2018</year>) <article-title>Two new genera and two new species of narrow-range freshwater crabs from Guangdong, China (<tp:taxon-name><tp:taxon-name-part taxon-name-part-type="order">Decapoda</tp:taxon-name-part></tp:taxon-name>: <tp:taxon-name><tp:taxon-name-part taxon-name-part-type="infraorder">Brachyura</tp:taxon-name-part></tp:taxon-name>: <tp:taxon-name><tp:taxon-name-part taxon-name-part-type="family">Potamidae</tp:taxon-name-part></tp:taxon-name>).</article-title><source>Journal of Crustacean Biology</source><volume>38</volume>(<issue>5</issue>): <fpage>614</fpage>–<lpage>624</lpage>. <ext-link xlink:href="10.1093/jcbiol/ruy050" ext-link-type="doi" xlink:type="simple">https://doi.org/10.1093/jcbiol/ruy050</ext-link></mixed-citation></ref><ref id="B8"><mixed-citation xmlns:xlink="http://www.w3.org/1999/xlink" xlink:type="simple"><person-group><name name-style="western"><surname>Huang</surname><given-names>C</given-names></name><name name-style="western"><surname>Mao</surname><given-names>SY</given-names></name></person-group> (<year>2021</year>) The hillstream decapod crustaceans of Shenzhen, China, with description of a new species of freshwater crab (<tp:taxon-name><tp:taxon-name-part taxon-name-part-type="subphylum">Crustacea</tp:taxon-name-part></tp:taxon-name>: <tp:taxon-name><tp:taxon-name-part taxon-name-part-type="infraorder">Brachyura</tp:taxon-name-part></tp:taxon-name>: <tp:taxon-name><tp:taxon-name-part taxon-name-part-type="family">Potamidae</tp:taxon-name-part></tp:taxon-name>) in the genus <italic><tp:taxon-name><tp:taxon-name-part taxon-name-part-type="genus">Megapleonum</tp:taxon-name-part></tp:taxon-name></italic> Huang, Shih &amp; Ahyong, 2018. Zoological Studies (Taipei, Taiwan) 60: 66. <ext-link xlink:href="10.6620/ZS.2021.60-66" ext-link-type="doi" xlink:type="simple">https://doi.org/10.6620/ZS.2021.60-66</ext-link></mixed-citation></ref></ref-list></tp:taxon-treatment>
